# Supplementary material for: The association of single and combined factors of sedentary behavior and physical activity with subjective cognitive complaints among community-dwelling older adults: Cross-sectional study
Source: PLoS One. 2018 Apr 16;13(4):e0195384. doi: 10.1371/journal.pone.0195384 (PMC5901918; doi:10.1371/journal.pone.0195384)
Supplement: S1 File — (XLSM) [file pone.0195384.s001.xlsm]

## Sheet: S1.de-identified_dataset
ID	age	sex	educational_attainment	residential_status	employment	alcohol	smoking	self_rated_health	hypertention	diabetes	hyperlipidemia	storoke	GDS.1	GDS.2	GDS.3	GDS.4	GDS.5	GDS.6	GDS.7	GDS.8	GDS.9	GDS.10	GDS.11	GDS.12	GDS.13	GDS.14	GDS.15	KCL.18	KCL.19	KCL.20	VPAday	VPAhour	VPAmin	MPAday	MPAhour	MPAmin	walkingday	walkinghour	walkingmin	reading	television	lossevent_experience	stress
3	76	1	1	2	2	3	3	2	0	0	0	0	1	1	1	1	1	1	1	1	1	1	1	1	1	1	0	1	1	1	0	0	0	0	0	0	5.5	0	20	1	5	1	2
4	73	2	1	2	1	2	2	2	0	0	0	0	1	1	1	0	1	1	1	0	0	1	1	1	1	0	1	0	0	1	0	0	0	0	0	0	7	0	25	5	4	1	1
5	75	2	1	4	2	1	1	4	0	0	0	0	0	1	0	0	0	0	0	0	0	1	0	0	1	0	0	1	0	0		0	0		0	0		0	0	0	0	0	0
6	76	1	3	2	1	3	2	2	1	0	0	0	0	1	0	0	0	1	0	0	1	0	0	0	1	1	1	0	0	0	0	0	0	0	0	0		2	0	4	1	2	2
8	69	2	2	2	2	3	1	2	1	1	0	0	0	0	0	0	0	0	0	0	1	0	0	0	1	0	1	0	0	0	0	0	0	0	0	0	7	5	0	3	3	2	2
10	68	1	4	4	2	2	3	1	0	0	0	0	0	1	0	1	0	1	0	1	0	0	0	0	1	1	1	0	0	0	0	0	0	2	3	0	0	0	0	4	5	2	2
11	76	2	1	2	2	1	0	2	0	0	0	0	0	1	0	0	0	1	0	1	1	0	0	0	0	1	0	0	0	0	1	0	30	0	0	0	7	0	10	5	3	1	3
12	79	1	1	2	2	3	2	2	0	0	0	0	0	1	1	1	1	1	0	1	1	0	1	1	1	0	1	0	0	0	0	0	0	0	0	0	7	0	20	1	5	1	2
13	75	2	3	4	1	1	3	2	1	0	0	0	0	1	0	0	1	1	0	1	1	0	0	0	1	1	0	0	0	0	0	0	0	0	0	0	0	0	0	1	3	2	4
14	79	2	1	4	2	1	1	3	1	0	0	0	0	0	0	1	0	1	1	0	1	1	0	0	0	0	1	0	0	0	0	0	0	0	0	0	4	0	30	2	1	2	3
15	71	1	2	2	2	3	3	2	1	0	0	0	1	1	0	0	1	1	0	1	1	1	1	0	0	0	0	0	0	0	5	3	0	5	3	0	5	3	0	3	3	2	1
16	78	2	2	1	2	1	1	3	1	0	1	0	1	1	1	1	1	1	1	1	1	1	1	1	1	1	1	1	0	0	0	0	0	0	0	0	0	0	0	1	5	1	1
17	68	2	2	2	2	1	1	1	1	0	0	1	0	0	1	0	0	1	0	1	1	0	0	0	0	0	0	0	0	0	0	0	0	0	0	0	5	30	0	3	5	2	3
18	73	1	5	2	2	3	2	2	1	0	0	0	0	0	0	0	0	0	0	0	0	1	0	0	0	0	0	1	0	0	0	0	0	0	0	0	7	1	0	5	4	2	4
20	74	2	1	4	2	2	1	2	1	0	0	0	0	0	0	0	0	0	0	0	0	0	0	0	0	0	0	0	0	0		0	0		0	0		0	0	2	3	1	4
21	66	1	2	2	1	1	1	2	0	1	0	0	0	0	0	0	0	0	0	0	0	1	0	0	0	0	0	0	0	0	0	0	0	0	0	0	7	2	0	5	5	2	2
22	66	2	2	2	1	1	1	2	1	0	0	0	0	0	0	0	0	0	0	0	0	0	0	0	0	0	0	0	0	0	0	0	0	0	0	0	3	3	0	4	2	2	3
25	66	1	2	4	1	1	2	3	0	0	0	0	0	1	0	0	0	1	0	0	0	1	0	0	1	0	0	1	0	0	0	0	0	0	0	0	0	0	0	2	4	2	2
26	66	2	1	4	2	1	1	2	0	0	0	0	0	0	0	1	0	1	0	1	0	0	0	0	1	0	0	0	0	1	0	0	0	0	0	0	0	0	0	1	3	2	3
27	69	1	2	4	2	3	3	1	1	0	0	0	0	1	1	1	0	0	0	0	0	0	0	0	0	1	0	0	0	0	0	0	0	0	0	0	7	0	0	5	3	2	2
28	74	2	2	1	2	1	1	1	0	0	0	0	0	0	0	0	0	0	0	0	0	0	0	0	0	0	0	0	0	0	0	0	0	0	0	0	4	0	0	5	2	2	2
29	84	2	1	3	2	1	1	3	0	0	0	0	0	1	0	0	0	0	0	0	0	1	0	0	0	0	0	0	0	0	0	0	0	0	0	0	6	0	30	4	4	2	4
32	79	2	1	4	2	1	1	4	1	0	1	0	1	1	1	1	1	1	1	1	1	0	1	0	1	1	1	0	0	0	0	0	0	0	0	0	0	0	0	2	4	0	0
33	83	1	1	4	2	1	1	2	0	0	0	0	1	0	0	0		0	0	0	0	0		1	1	0	0	0	0	1	0	0	0	0	0	0		5	0	1	1	2	2
35	74	2	0	1	1	1	1	1	0	0	0	0	0	1	0	0	0	0	0	0	0	0	0	0	0	0	0	0	0	0	0	0	0	0	0	0	5	1	30	5	3	1	3
38	66	1	2	4	2	3	2	2	1	0	0	1	1	1	1	1	0	1	0	0	0	0	0	0	0	1	0	1	0	0	0	0	0	0	0	0	5	1	30	1	1	2	4
39	68	1	2	3	2	3	3	2	0	0	0	0	0	1	0	0	0	1	1	1	1	0	1	0	1	1	1	0	1	0	0	0	0	0	0	0	4	0	50	2	5	1	3
41	66	1	4	2	2	3	2	2	0	0	0	0	0	1	0	0	0	0	0	0	1	0	0	0	1	0	0	0	0	1	0	0	0	1	0	30	4	0	30	5	5	1	2
42	84	2	1	1	2	1	1	1	1	0	0	0	1	1	0	1	0	0	0	1	1	1	0	0	0	1	1	0	0	0	0	0	0	0	0	0	0	0	0	0	0	1	2
43	67	1	2	2	2	4	2	3	1	1	1	0	0	0	0	0	0	1	0	0	0	0	0	0	0	0	0	0	0	0	0	0	0	1	1	0	2	1	0	2	3	1	3
44	71	1	1	2	2	3	3	2	1	0	0	0																			5	0	50	4	1	0	4	1	0	3	4	1	4
45	69	2	1	2	2	1	1	3	0	1	0	0	0	1	0	1	1	1	0	0	0	0	0	0	1	0	0	0	0	1	0	0	0	0	0	0		0	30	2	3	1	3
46	76	1	1	2	1	1	2	1	0	0	0	0	0	0	0	0	0	0	0	0	0	1	0	0	0	0	0	0	0	0	0	0	0	3	3	0	3	4	0	3	1	1	2
47	73	2	1	2	2	1	1	2	1	0	1	0	0	0	0	0	0	1	0	0	0	0	1	0	1	0	0	0	0	1	0	0	0	0	0	0	0	0	0	2	3	1	2
48	72	2	2	2	2	1	1	2	1	0	1	0	0	1	0	0	0	1	0	1	0	0	0	0	1	1	1	1	0	0	0	0	0	0	0	0	3	0	0	3	2	2	2
49	75	2	1	3	2	1	1	3	0	1	0	0	0	1	0	0	0	0	0	1	1	0	0	0	1	0	0	0	0	0	0	0	0	0	0	0	0	0	0	2	5	2	2
56	70	2	1	1	2	1	2	2	1	0	1	0	0	1		0	0	1	0	1		1	0	1	0	0		1	0	0	0	0	0	0	0	0	2	0	0	4	5	2	3
57	70	1	2	4	2	1	2	2	1	0	1	0	0	1	0	0	1	0	1	1	0	1	0	0	1	0	0	0	0	1	0	0	0	0	0	0	0	0	0	1	4	2	3
61	72	2	2	2	2	1	1	2	0	0	1	0	0	1	0	0	0	0	0	0	0	0	0	0	0	0	0	0	0	0	7	1	0		0	0	7	1	0	2	3	1	2
62	78	1	2	2	2	3	2	1	0	0	0	0	0	0		0	0	0	0	1	0	0	0	0	0	0	0	1	0	0	0	0	0	0	0	0	3	1	10	3	3	1	3
64	72	2	1	4	2	1	1	2	1	0	0	0	0	1	0	0	0	0	0	0	0	0	0	0	0	0	1	0	0	0	0	0	0	0	0	0	5	0	40	3	1	1	2
65	83	1	2	1	2	1	2	2	1	0	0	0	0	1	1	0	0	0	0	0	1	0	0	1	1	1	0	0	0	0		0	0		0	0		0	0	5	5	1	3
67	66	2	1	2	2	1	1	3	1	1	0	1	0	1	1	1	0	1	0	1	1	0	1	1	1	1	1	0	0	0	0	0	0	0	0	0	2	1	0	3	3	2	1
68	75	1	3	2	2	2	2	4	0	1	0	0	1	1	1	1	1	1	1	1	0	1	1	1	1	1	1	0	1	0		0	0		0	0		0	0	0	0	2	1
69	77	2	2	3	2	1	1	2	1	0	0	0	0	0	0	0	0	0	0	0	0	0	0	0	0	0	0	0	0	0	0	0	0	0	0	0	7	2	0	5	4	1	3
70	70	1	1	0	1	3	1	1	0	0	0	0	0	0	0	0	0	1	0	1	0	1	0	0	0	0	0	0	0	0	6	8	0	0	0	0	7	7	0	1	1	2	2
71	65	2	2	4	2	2	1	2	0	1	0	0	0	1	0	0	0	0	0	0	0	1	0	0	1	0	1	1	0	0	1	0	0	1	0	0		0	0	2	1	2	2
72	73	2	2	4	2	2	1	3	1	1	1	0	1	0	0	0		1	0	1	0	0	1	0	1	1	0	0	0	0	0	0	0	0	0	0	7	3	0	3	1	1	1
73	67	2	2	3	2	1	1	2	1	0	0	0	0	0	0	0	0	1	0	1	0	0	0	0	0	1	1	0	0	0	0	0	0	0	0	0	3	1	0	5	2	2	2
74	79	1	1	4	2	3	2	2	0	0	0	0	0	0	0	0	0	0	0	0	0	1	0	0	1	1	1	0	0	0	0	0	0	1	3	0	3	2	0	3	2	2	2
78	70	1	1	2	2	4	2	3	1	0	1	0	0	1	0	0	0	0	0	0	0	1	0	0	1	1	1	1	0	1	0	0	0	0	0	0	5	0	40	1	3	2	2
80	80	2	1	5	2	1	1	2	1	0	0	0	0	1	0	0	0	1	0	1	0	0	0	0	1	1	1	0	0	0	0	0	0	0	0	0	0	0	0	3	3	2	3
82	68	2	1	1	2	1	1	4	0	0	0	0	0	0	0	0	0	0	0	0	0	1	0	0	0	0	0	0	0	0	3	1	0	0	0	0	7	0	30	3	3	1	3
83	69	2	2	2	2	2	1	2	1	0	0	0	1	0	0	0	1	0	1	0	0	0	1	0	1	1	0	0	0	0	1	1	0		0	0	1	1	0	2	3	2	2
84	79	1	2	2	2	3	1	1	0	1	0	0	1	0	0	0	1	0	1	0	0	0	0	0	1	0	1	0	0	0	3	1	0	3	0	40	4	1	0	5	3	2	2
85	81	2	2	3	2	1	1	3	0	0	0	0	1	1	0	1	1	1	0	1	1	0	0	0	1	1	1	0	0	0	0	0	0	0	0	0	5	0	10	3	3	1	2
86	77	1	1	2	2	1	2	2	0	0	0	0	0	0	0	0	0	0	0	0	0	0	0	0	0	0	0	0	0		0	0	0	0	0	0	4	1	0	2	1	2	3
87	74	2	1	2	2	1	1	2	1	0	0	0	0	1	0	0	0		0	0	0	1	0	0			0	0	0	0	0	0	0	0	0	0	7	1	0	2	3	2	2
88	71	2	2	4	2	1	1	1	0	0	1	0	0	0	0	0	0	0	0	0	0	0	0	0	1	0	0	0	0	0	0	0	0	0	0	0	4	0	30	5	1	2	2
89	75	1	1	4	2	1	2	1	1	0	0	0	0	0	0	0	0	0	0	0	0	1	0	0	0	0	0	0	0	0	0	0	0	0	0	0	4	3	0	3	2	2	3
90	71	1	3	2	1	2	3	2	1	0	0	0	1	1	1	0	0	0	1	0	0	0	1	0	1	0	0	0	0	1	1	1	0	0	0	0	1	1	0	1	2	1	2
91	67	2	2	2	2	2	1	2	1	0	0	0		1	1	1	0	1	0	1	0	1		1	1		0	0	0	0		0	0	0	0	0	1.5	0	0	1	5	2	3
92	71	2	1	1	2	1	1	2	1	0	0	0	0	0	0	0	0	0	0	0	1	0	0	0	1	0	1	0	0	0		0	0		0	0		0	0	5	4	2	2
94	66	2	5	0	2	1	1	1	0	0	0	0	0	0	0	0	0	0	0	0	0	0	0	0	0	0	0	0	0	0	0	0	0	0	0	0	6	0	50	5	5	2	4
95	66	1	4	2	2	3	3	2	0	1	0	0	0	0	0	0	0	0	0	0	0	1	0	0	0	0	0	0	0	0	0	0	0	0	0	0	5	1	0	3	3	2	2
96	66	2	4	2	1	1	3	2	1	0	0	0	0	1	0	0	0	0	0	1	0	0	1	0	1	0	0	0	1	0	0	0	0	0	0	0	2	0	30	5	1	2	2
97	69	1	2	2	1	1	2	3	1	1	0	0	0	0	0	0	0	0	0	0	1	0	0	0	1	0	0	1	0	0	0	0	0	0	0	0	4	1	0	5	2	2	3
98	70	2	2	0	2	1	1	2	1	0	0	0	0	0	0	0	0	0	0	0	0	1	0	0	0	0	0	1	0	0	5	0	20	4	0	50	4	0	40	2	2	1	3
99	74	1	2	2	2	3	3	2	1	0	0	0	0	1	1	1	0	1	0	0	1	1	0	0	1	1	1	0	0	0	3	3	0	3	3	0	4	2	0	3	3	1	2
100	65	1	2	2	2	2	2	2	0	0	0	0	0	0	0	0	0	0	0	0	0	0	0	0	0	0	0	0	0	0	0	0	0	3	0	30	7	1	0	3	2	2	2
101	67	2	2	2	2	1	1	1	0	0	0	0	0	1	0	1	0	1	0	0	0	0	0	0	1	0	0	0	0	0	0	0	0	0	0	0	7	0	45	3	1	2	3
102	83	1	4	4	2	1	2	2	1	1	0	0	0	1	1	1	0	1	0	1	1	1	0	0	0	1	1	0	0	0		0	0		0	0	7	0	10	1	5	2	4
103	80	2	5	3	2	0	1	2	1	1	0	0	0	1	0	0	0	0	0	0	0	1	0	0	0	0	0	0	0	0	0	0	0	0	0	0	0	0	0	0	2	1	3
104	86	2	2	0	2	1	1	2	1	0	0	0		1	1	1	0	1	0	1	1	1		1	1	1	0	1	0	0	0	0	0	0	0	0	3	0	20	0	0	1	2
105	80	2	1	2	2	1	1	3	0	0	0	0	0	1	0	0	1	1	0	1	1	1	0	0	0	1	1	0	0	1	0	0	0	0	0	0	2	0	30	1	3	2	3
106	83	1	2	2	2	2	2	1	0	0	0	0	1	1	1	1	0	1	0	1	1	1	0	0	1	1	1	0	0	1	0	0	0	0	0	0	3	0	40	2	1	1	2
107	79	2	1	4	2	2	1	3	1	0	0	0	0	0	0	0	0	0	0	0	0	0	0	0	0	0	0	0	0	0	3	0	10	0	0	0	4	0	30	2	1	2	2
108	81	1	2	4	2	3	1	1	0	0	0	0	0	0	0	0	0	0	0	0	0	0	0	0	0	0	0	0	0	0	4	4	0	0	0	0	4	1	0	3	1	2	2
109	66	1	2	2	1	1	1	2	1	1	1	1	1	1	1	1	1	1	1	1	1	1	1	0	1	1	0	1	1	1	0	0	0	0	0	0	0	0	0	1	1	2	1
110	74	1	2	2	2	1	1	3	0	0	0	0	1	1	1	1	1	1	1	1	1	1	1	1	1	1	1	1	0	0		0	0		0	0		0	0	0	0	2	2
111	71	2	1	2	2	1	1	2	1	0	0	0	0	1	0	0	1	1	0	0	0	1	1	1	0	1	1	1	0	1	2	0	30	0	0	0	5	0	30	0	2	2	2
112	83	2	5	1	2	1	1	2	1	0	0	0	0	0	0	0	0	1	0	1	0	0	0	0	0	0	0	0	0	0		0	0		0	0		1	0	4	2	1	2
114	66	1	2	4	1	3	2	2	1	0	0	0	0	0	0	0		0	0	1	0	0				0		0	0	0	0	0	0	0.5	0	0	6	0	30	4	4	1	2
115	67	2	2	4	1	1	1	1	1	0	0	0	0	0	0	0	1	1	0	0	0	0	0	0	0	0	0	0	0	0		0	0	1	1	0	3	0	20	1	2	1	3
116	90	2	1	4	2	1	1	1	0	0	0	0	0	0	0	0	0	0	0	0	1	0	0		0	0	0	0	0	0	0	0	0	0	0	0	0	0	10	1	3	2	4
118	82	1	2	2	2	1	2	2	1	0	0	0	0	1	0	0	0	0	0	0	1	0	0	0	1	1	0	0	0	0	0	0	0	0	0	0	4	0	20	5	1	1	2
119	82	2	2	2	1	1	1	2	1	0	0	0	0	1	1	0	0	1	0	1	1	1	0	0	1	0	0	0	0	1	0	0	0	0	0	0	3	0	0	2	3	2	4
122	80	2	3	2	2	2	1	2	1	0	0	0	0	1	0	1	0	1	0	1	1	1	1	1	1	1	0	1	0	0	0	0	0	0	0	0	7	0	0	2	2	2	1
126	87	2	1	4	2	1	1	3	1	0	0	0	0	0	0	0	0	1	0	1	1	1	0	0	1	0	1	1	1	0	0	0	0	0	0	0	2	0	0	1	3	2	2
127	65	1	2	4	1	3	3	1	1	0	0	0	1	0	0	0	1	0	1	1	0	1	1	0	1	1	1	0	0	1	0	0	0	2	4	0	7	2	0	1	1	2	3
128	88	1	3	4	1	3	2	2	0	0	0	0	0	1	0	0	0	0	0	0	0	1	0	0	0	0	0	1	0	0	7	0	0		0	0		0	0	3	1	1	2
129	87	2	3	4	2	1	1	2	1	0	0	0	0	1	0	0	0	0	0	0	0	1	0	0	0	0	0	1	0	0		0	0		0	0		0	0	1	1	1	2
130	81	1	1	3	2	1	1	2	0	0	0	0	0	0	0	0	0	0	1	0	0	0	0	0	1	0	0	0	0	0		1	0	7	0	0	7	0	0	4	2	1	3
131	65	2	2	2	2	1	1	1	0	0	1	0	0	0	0	0	0	0	0	0	0	1		0	1	0	0	0	0	0	0	0	0	0	0	0	5	0	30	4	0	2	3
132	67	1	2	2	1	3	2	1	0	0	0	0	0	1	0	0	0	0	0	1	0	0	0	0	0	0	0	0	0	0	2	3	0	2	3	0	7	4	0	2	1	2	4
135	71	1	1	4	1	3	3	1	0	0	0	0	0	0	0	0	0	0	0	0	0	0	0	0	0	0	1	0	0	0	7	0	0	7	0	0	7	0	0	2	2	1	3
136	74	1	4	1	1	1	3	1	0	0	0	0	0	0	0	0	0	0	0	0	0	0	0	0	0	0	0	0	0	0	0	0	0	6	8	0	6	6	0	5	3	2	3
138	73	1	2	2	2	3	2	2	1	0	0	0	0		0	0	0	0	0	0	0	0	0	0	0	0	0	0	0	0	3	1	0	3	1	0	3	1	0	4	1	1	3
139	70	2	1	2	2	2	2	3	0	0	0	0	0	1	1	0	0	1	0	0	0	1	0	0	1	0	1	0	0	0	0	0	0	0	0	0	5	2	0	2	2	2	2
141	69	2	3	2	1	1	1	2	1	0	0	0	1	0		1	1	1	1	1	0	0	0	0	1	1	1	0	0	0	0	0	0	2.5	0	0		0	0	1	3	2	1
142	73	1	2	2	2	2	2	3	1	0	0	0	1	0		1	1	1	1	1	0	0	0	0	1	1	1	0	0	0	0	0	0	0	0	0	7	1	30	2	2	2	1
143	78	1	1	1	2	1	2	1	0	0	0	0	0	0	0	0	0	0	0	0	1	0	0	0	0	0	0	0	0	0	0	0	0	0	0	0	7	0	0	1	4	1	3
144	69	2	2	3	1	2	1	2	0	0	0	0	0	0	0	0	0	0	0	0	0	0	0	0	0	0	0	0	0	0	0	0	0	0	0	0	7	0	0	5	3	2	3
145	91	2	0	4	2	1	1	2	1	0	0	0	1	1	0	1	0	1	0	1	1	1	1	1	1	1	1	1	0	1	0	0	0	0	0	0	0	0	0	3	2	2	3
146	65	1	2	4	2	3	2	2	1	0	0	0	0	0	0	0	0	0	1	1	0	1	0	0	1	0	0	1	0	0	0	0	0	0	0	0	0	0	0	2	3	2	2
147	86	1	1	4	2	1	1	3	0	0	0	0	0	1	0	1	0	1	0	1	1	1	0	0	1	1	1	0	1	1	0	0	0	0	0	0	2	0	20	0	1	1	2
148	68	1	2	2	2	3	2	2	0	0	0	0	0	0	0	1	0	0	0	0	0	0	0	0	0	0	0	0	0	0	4	1	0	2	6	0	7	1	0	1	3	2	2
150	82	1	2	3	1	1	1	4	0	1	0	1	1	1	0	0	0	1	0	0	1	1	0	0	0	0	1	0	1	0	0	0	0	0	0	0	0	0	0	5	2	2	3
151	75	2	2	1	2	1	1	3	0	0	0	0	1	1	1	0	0	1	1	1	1	1	1	1	1	1	1	0	1	1	1	2	0		0	0		0	0	1	5	2	1
152	73	2	1	2	2	1	1	4	0	1	0	0		1	0	0	0	1	0	1	1	1	1	1	1	1	1	0	0	0	0	0	0	0	0	0	0	0	0	3	2	1	1
153	79	1	1	2	2	3	3	2	0	0	0	0																				1	30	0	0	0		1	5	5	5	0	0
154	70	2	2	4	2	2	1	1	1	0	0	0	0	0	0	0	0	0	0	0	0	0	0	0	0	0	0	0	0	0	0	0	0	0	0	0	7	1	20	4	4	2	4
155	78	1	2	2	2	3	3	2	1	0	0	0	0	0	0	1	0	1	0	0	0	0	0	0	1	1	0	0	0	0	6	2	0	0	0	0	7	20	0	3	5	2	2
156	69	1	4	4	1	3	3	1	0	0	0	0	0	0	0	0	0	0	0	0	0	0	0	0	0	0	0	0	0	0		0	0	5	2	0	7	0	0	4	1	1	4
157	71	2	2	4	2	1	1	3	0	0	1	0	1	1	0	0	1	1	0	1	0	1	0	0	0	1	1	0	0	0	1	0	30	4	0	30	5	0	20	2	1	1	1
158	67	2	1	2	1	1	1	2	1	0	1	0	0	0	0	0	0	0	1	0	0	0	0	0	1	0	0	0	0	0	0	0	0	0	0	0	3	0	30	3	2	2	2
163	80	2	1	1	2	1	1	2	0	0	0	0	0	1	0	0	0	0	0	0	1	1	0	0	0	0	1	0	1	1	0	0	0	0	0	0	3	0	30	1	5	2	2
164	77	1	4	2	2	1	2	2	0	0	0	0	0	0	0	0	0	1	0	1	0	1	0	0	0	0	0	1	0	0	0	0	0	0	0	0	0	0	0	3	1	2	2
165	73	2	4	2	2	1	1	2	0	0	0	0	0	0	0	0	0	1	0	0	0	0	0	0	0	0		0	0	0	3	5	0	2	4	0	7	2	0	5	1	2	3
168	67	2	3	4	2	1	1	2	1	0	0	0	0	1	0	0	0	0	0	1	1	1	1	0	0	0	0	0	1	1	0	0	0	0	0	0	5	1	0	1	3	2	3
169	73	1	2	4	2	2	2	2	0	1	0	0	0	1	0	0	0	0	1	1	1	0	1	0	0	0	0	0	1	0	0	0	0	4	4	0	0	0	0	2	2	2	3
170	73	1	2	4	2	1	2	4	0	1	0	0		1	0	0	0	1	1	0	0	0	0	0	0	1	0	1	0	0	0	0	0	0	0	0	3	0	10	3	1	2	3
171	72	1	1	4	2	1	2	3	1	0	0	0	0	0	0	0	0	0	1	0	1	0	0	0	0	0	0	0	0	0	0	0	0	0	0	0	5	0	30	3	3	2	3
172	67	2	2	4	2	1	1	2	0	0	0	0	0	0	0	0	0	0	0	0	0	0	0	0	0	0	0	0	0	0	0	0	0	0	0	0	6	0	30	2	2	2	3
174	75	1	2	4	2	1	2	2	0	0	0	0	0	0	0	0	0	0	0	0	0	0	0	0	0	0	0	0	0	0	0	0	0	4	3	0	3	2	0	1	3	2	4
175	69	2	2	4	2	2	1	1	0	0	0	0	0	0	0	0	0	0	0	0	0	0	0	0	0	0	0	0	0	0	2	2	0	1	1	0	7	5	0	4	2	2	3
176	86	1	1	2	2	1	2	2	0	0	0	0	0			0	0	1	0	0	1	1	0	0	0	0	1	0	0	0		0	0		0	0		0	0	2	5	1	1
177	82	2	1	1	2	1	1	2	0	0	0	0	0	0	0	0	0	0	0	0	0	0	0	0		0	0	1	0	0	0	0	0	0	0	0	7	0	40	3	3	2	3
178	74	2	2	2	2	1	1	2	1	0	0	0	0	0	0	0	0	1	0	0	0	1	0	0	0	0	0	0	0	0		0	0		0	0	7	0	20	2	1	2	2
179	80	1	2	2	2	2	2	2	1	1	1	0	1	0	0	0	0				0		1			1	0	1	0	1	3	1	0	3	0	30	4	0	30	3	2	2	2
180	71	1	2	3	1	2	1	2	1	0	1	0	0	0	0	0	0	0	0	0	0	0	0	0	0	0	0	0	0	0	0	0	0	0	0	0	7	2	0	5	3	2	2
181	68	1	2	4	2	3	2	2	0	0	0	0	0	1	0	0	0	0	0	0	0	0	0	0	0	0	0	0	0	0	0	0	0	0	0	0		1	0	5	3	2	3
182	67	2	2	4	1	2	1	1	0	1	0	0	0	0	0	0	0	0	0	0	0	0	0	0	0	0	0	0	0	1	5	0	30	0	0	1	5	0	40	2	1	2	3
183	65	2	3	2	2	2	1	1	0	0	0	0	0	0	0	0	0	1	0	0	0	1	0	0	0	0	0	0	0	0	0	0	0	0	0	0	5	1	0	4	1	2	3
184	71	1	1	2	1	2	2	1	1	0	0	0	0	0	0	0	0	0	0	0	0	0	0	0	0	0	0	0	0	0	6	12	0		0	0		0	0	5	1	1	4
187	79	2	2	4	2	1	1	1	1	0	0	0	0	0	0	0	0	0	0	0	1	0	0	0	0	0	0	0	0	0	0	0	0	0	0	0		0	0	4	1	2	4
188	90	1	2	4	2	1	1	1	0	0	0	0	0	1	0	0	0	0	0	0	0	0	0	0	0	0		0	0	0	0	0	0	0	0	0		0	0	4	1	2	4
191	82	1	2	1	2	2	2	2	0	0	0	0	1	0	0	0		0	1	0	0	0	0	0	1	0	0	0	0	0	0	0	0	0	0	0	0	0	0	5	3	2	4
192	88	2	1	3	2	1	1	2	1	1	0	0	0	0	0	0	0	0	0	0	0	0	0	0	0	0	0	0	0	0		0	0		0	0		0	0	0	3	2	4
193	75	1	1	1	1	1	2	3	1	0	0	0	1	1	1	1	1	1	1	1	0	1	1	0	1	0	0	0	0	1		0	0		0	0		0	0	0	0	1	2
194	86	2	1	1	2	1	1	3	0	0	0	0	0	1		0		0	1	1	1	0		0	1	1	0	0	0	0		0	0		0	0	1	0	10	2	4	2	2
197	65	2	2	2	1	2	1	2	0	0	0	0	0	0	0	0	1	1	0	0	0	1	1	0	0	0	0	0	0	1	0	0	0	3	0	30	4	1	0	5	3	2	1
198	81	1	2	2	1	1	1	1	0	1	0	0	0	0	0	0	1	0	0	0	0	0	0	0	0	0	0	0	0	0	6	0	40	0	0	0	6	0	40	5	5	1	1
200	82	2	1	1	1	2	1	2	0	0	0	0	0	1		0	0	0	0	0	1	1	0	0	1	0	0	0	0	1		0	0		0	0		0	0	3	3	2	4
201	67	2	1	5	2	1	2	2	0	0	1	0	1	0	0	0	1	0	1	0	0	0	1	0	1	0	0	0	1	0	0	0	0	0	0	0	2	0	0	1	3	2	2
204	74	2	1	0	2	1	2	3	0	0	0	0	1	1	1	0	1	1	1	1	1	1	1	1	1	1	1	1	1	1	0	0	0	0	0	0	0	0	0	2	3	1	2
205	78	1	1	2	2	1	1	2	1	0	0	0	0	0	0	0	0	1	0	0	0	1	0	0	0	0	0	0	0	0	3	3	0	3	3	0	3	0	0	4	1	1	2
206	77	2	1	2	2	1	1	2	1	0	0	0	0	0	0	0	0	0	0	0	0	1	0	0	1	0	0	0	0	0		0	0		0	0	4	1	30	3	5	1	4
208	76	2	2	4	2	1	1	2	1	0	0	0	1	0	0	0	0	1	1	1	1	1	0	0	1	1	1	0	0	0	6	1	0	0	0	0	7	9	0	3	3	2	2
210	68	2	2	2	2	1	1	1	1	0	1	0	0	0	0	0	0	0	0	0	1	0	0	0	1	0	0	0	0	0	0	0	0	0	0	0	0	0	0	1	0	2	4
211	68	1	4	2	2	3	2	2	1	1	1	0	0	0	0	0	1	0	0	0	0	0	0	0	0	0	0	0	0	0	3	2	0	3	1	0	4	0	30	4	1	1	2
212	74	2	1	4	2	2	1	2	1	0	0	0	0	0	0	0	0	0	0	0	0	0	0	0	0	0	0	0	0	0	3	3	0	0	0	0	3	3	0	3	3	1	2
213	76	1	2	4	1	1	2	2	0	0	0	0	0	0	0	0	0	0	0	0	0	0	0	0	0	0	0	0	0	0	0	0	0	0	0	0	0	0	0	2	3	1	2
214	76	1	1	3	2	3	2	1	1	0	0	0																			6	0	0	1	0	0	7	0	0	1	3	1	4
215	69	2	2	2	2	1	1	3	0	0	1	0	0	0	0	0	0	0	0	0	1	1	0	0	1	0	0	0	0	0	0	0	0	0	0	0	3	0	40	2	1	1	2
216	72	1	3	2	2	4	2	1	1	0	0	0	0	0	0	0	0	0	0	0	0	0	0	0	0	0	0	0	0	0	0	0	0	0	0	0	3	0	40	4	3	1	4
218	78	2	2	1	2	1	1	2	0	0	0	0	0	0	0	0	0	0	0	0	0	0	0	0	0	0	0	0	0	0	3	2	0	0	0	0	7	1	0	5	1	2	3
219	74	2	1	5	2	1	1	3	0	0	0	0	0	0	0	0	0	0	0	0	0	1	0	0	0	1	1	0	0	1	6	1	0		0	0		0	0	2	2	1	2
220	74	2	3	2	2	0	0	1	0	0	0	0	0	0	1	1	0	1	0	1	0	1	0	0	1	1	0	0	0	1	2	2	0		0	0	6	0	30	3	4	1	2
221	75	1	2	2	2	1	2	2	0	0	0	0	0	0	0	0	0	1	0	1	0	0	0	0	0	1	0	0	0	0	7	0	10	0	0	0	0	0	0	1	5	2	4
222	72	2	2	3	2	2	2	2	1	0	0	0	0	1	1	1	0	1	0	1	0	1	1	1	1	1	1	0	0	0	0	0	0	0	0	0	4	1	0	4	3	2	2
223	66	1	4	3	1	3	3	2	0	0	1	0	0	0	0	0	0	1	0	0	0	0	1	1	0	0	0	0	0	1		0	0		0	0	6	0	40	4	3	1	3
226	65	1	4	2	1	1	3	2	0	0	0	0	0	0	0	0	0	0	0	0	0	0	0	0	0	0	0	0	0	0	0	0	0	0	0	0		2	0	3	3	1	2
228	67	1	2	2	1	3	2	2	1	0	0	0	0	0	0	0	0	1	0	0	0	1	0	0	0	0	1	1	0	0	0	0	0	0	0	0	6	1	0	3	1	2	4
229	76	1	2	1	2	2	2	3	0	0	0	0	0	1	1	0	0	1	0	1	1	1	0	1	1	1	0	0	0	0	0	0	0	0	0	0	0	0	0	1	5	1	1
230	80	2	1	3	2	1	1	3	1	0	0	0	0	0	0	0	0	1	0	1	1	0	0	0	1	1	0	0	1	0	0	0	0	0	0	0	0	0	0	1	3	2	2
232	77	2	2	4	0	1	1	3	1	0	0	0	0	0	0	0	0	1	0	0	0	1	0	0		0	1	0	0	1	0	0	0	0	0	0	5	0	20	0	2	2	2
234	79	1	2	2	2	1	1	3	0	1	0	0	1	1		1	1	1	0	1	0	1	1	1	1	1	1	1	1	1	0	0	0	0	0	0	7	0	15	1	4	1	0
235	78	2	1	2	2	1	1	2	0	0	0	0	1	1		0	0	1	0	1	1	1	0	0	1	1	1	0	0	0	5	0	30	0	0	0	7	0	45	1	4	1	2
236	87	2	5	1	2	1	1	3	1	0	0	1	1	1	1	0	1	1	1	0	1	0	0	0	1	1	0	0	0	0		0	0		0	0		0	0	5	1	1	1
240	78	2	1	3	2	1	1	1	0	0	0	0	0	0	0	1	0	0	0	1	0	1	0	0	1	1	0	0	0	1	2	0	0	0	0	0	0	0	0	1	3	1	3
242	68	1	2	2	1	3	3	1	0	0	0	0	0	0	0	0	0	1	0	0	0	0	0	0	0	0	0	0	0	0	0	0	0	0	0	0	5	2	0	3	3	2	2
243	66	2	2	2	2	1	1	1	1	0	0	0	0	0	0	0	0	0	0	0	0	0	0	0	0	0	0	0	0	0	0	0	0	0	0	0	2	0	40	4	3	1	2
245	82	1	4	4	2	1	2	2	0	1	0	0	1	0	0	0	0	1	1	1	0	0	0	0	0	1	1	0	0	0	0	0	0	0	0	0	5	1	0	3	1	2	2
246	76	2	2	4	2	1	1	4	0	0	0	0	1	1	1	0	1	0	1	0	0	0	1	0	1	1	1	0	0	0	0	0	0	0	0	0	0	0	0	3	3	2	1
247	78	1	2	4	2	2	2	1	1	0	0	0	0	0	0	0	1	1	0	0	1	1	0	0	1	0	0	0	0	0	0	0	0	0	0	0	5	3	0	4	3	1	2
248	76	2	1	4	1	1	1	1	0	0	0	0	0	0	0	0	0	0	0	0	0	0	0	0	0	0	0	0	0	0	0	0	0	0	0	0		0	0	3	2	1	4
249	69	2	2	1	2	1	1	2	1	0	0	0	0	1	1	0	0	0	0	1	0	0	0	1	1	0	0	0	0	0	0	0	0	0	0	0	7	1	0	2	5	1	3
250	80	2	1	3	2	1	1	1	0	0	0	0	0	0	0	0	0	0	0	0	0	0	0	0	0	0	0	0	0	0	3	2	0	3	2	0	3	2	0	5	2	1	4
251	72	1	1	4	2	1	2	2	0	0	0	0	1	1	1	1	1	1	1	1	0	0	1	1	1	1	1	0	0	1	4	0	20	0	0	0	6	1	0	3	4	1	2
252	73	2	1	4	2	1	1	3	1	0	0	0	0	1	0	0	0	1	0	0	0	1	0	0	1	0	0	1	0	0	3	1	0	0	0	0	3	1	0	4	1	2	1
253	79	1	1	4	2	1	2	2	0	0	0	0	0	0	0	0	0	1	0	0	1	0	0	0	1	0	1	0	0	0		0	0		0	0	5	1	0	1	5	2	3
254	72	2	1	4	2	2	1	2	0	0	0	0	0	1		0	0	1	0	1	0	1	0	0	0	1	1	1	0	0	4	0	30	0	0	0	5	2	0	0	2	2	2
255	66	2	1	2	2	3	1	2	0	0	0	1	1	0	1	0	1	0	1	1	1	0	1	1	1	1	1	0	0	0	0	0	0		0	0		0	0	0	2	2	2
256	74	1	1	2	2	2	2	1	0	0	0	0	1	1	1	0	1	0	1	1	1	0	1	1	1	1	1	0	1	1	0	0	0		0	0		0	0	0	0	2	3
257	78	1	1	3	1	3	3	2	0	0	0	0	0	1	0	0	0	1	1	1	0	1	0	0	0	1	1	0	0	0	5	1	15	5	6	0	5	6	0	0	3	1	2
258	78	2	2	4	2	1	1	2	0	0	0	0	1	1	0	0	0	1	0	1	0	0	0	0	1	0	1	0	0	0	0	0	0	0	0	0	6	1	0	4	1	1	1
259	66	2	1	4	1	1	1	2	0	1	0	0	0	0	0	0	0	1	0	1	1	0		0	1	0	1	0	0	0	5	0	30	5	0	5	1	0	40	1	2	2	2
260	68	1	1	4	1	3	2	2	1	0	0	0	0	0	0	0	0	0	0	0	0	1	0	0	0	0	0	0	0	0	0	0	0	0	0	0	2	0	40	3	3	2	3
261	77	1	2	2	2	3	3	2	0	0	0	0	0	0	0	0	0	0	1	1	1	1	1	0	1	1	0	0	0	0		0	0		0	0		0	0	4	5	2	2
262	66	1	1	2	2	1	3	1	0	0	0	0	1	0	0	0	1	0	1	0	0	0	1	0	1	0	0	0	0	1	0	0	0	0	0	0	0	0	0	2	2	2	4
263	67	2	1	2	2	1	3	1	0	0	0	0	1	0	0	0	0	1	1	0	1	0	0	0	1	0	0	0	1	0	0	0	0	0	0	0	5	1	0	1	2	2	1
264	81	2	3	1	2	1	1	3	0	0	0	0	0	0	0	0	0	0	0	0	0	1	0	0	0	0	0	0	0	0	0	0	0	3	1	0	3	0	30	5	1	1	3
265	67	1	1	2	2	1	2	1	0	1	0	0	0	0	0	0	1	0	0	0	0	0	0	0	1	0	1	0	0	0	5	6	40		0	0	2	1	0	2	5	1	4
266	65	2	1	2	2	1	2	1	0	1	0	0	0	0	0	0	1	0	0	0	0	0	0	0	1	0	1	0	0	0	5	6	40	2	5	0	3	3	0	2	0	2	4
267	78	1	1	2	2	1	2	3	1	1	0	0	1	1		1	0	1	0	1	1	1	0	1	1	1	1	0	1	0		0	0		0	0		0	0	0	5	2	2
268	75	2	1	2	1	1	1	2	1	0	0	0	1	1			0	1		1	1	1	0	1	1	1	1	0	0	0		0	0		0	0		0	0	0	3	2	2
269	69	2	3	1	2	1	1	2	0	0	1	0	0	0	0	0	0	1	0	0	0	0	0	0	1	0	0	0	0	1		0	0	2	0	0	7	0	0	2	4	2	4
270	75	2	1	1	2	2	3	2	0	0	0	0	0	1		0	0	0	0	0	1	0		0	0	0	0	0	0	1	1	0	30		0	0	2.5	1	30	0	5	2	2
271	66	1	1	2	1	3	3	2	0	0	0	0	1	0	0	0	0	1	0	0	0	0	0	0	0	0	0	0	0	0		0	0		0	0		0	0	0	0	0	0
274	77	2	3	1	2	2	1	2	1	0	0	0	0	0	0	0	0	1	0	1	0	0	0	0	1	0	0	0	0	0	2	0	30		0	0	5	1	0	2	5	1	2
276	66	1	2	4	2	3	3	2	0	0	0	0	1	1	1	1	1	1	0	0	0	0	1	0	1	0	0	0	0	0	0	0	0	0	0	0	3	2	0	1	1	2	1
278	65	2	2	1	2	1	3	2	0	0	1	0	0	0	0	1	0	0	0	1	0	0	0	0	1	1	0	0	0	0	0	0	0	0	0	0	3	0	40	5	1	2	4
281	75	2	1	4	2	2	3	1	0	0	0	0	0	0	0	0	1	0	0	0	0	0	0	0	0	0	0	0	0	0	5	0	0		0	0	7	1	0	1	4	1	4
282	72	1	3	4	2	3	2	4	1	0	0	0	1	1	1	1	1	1	0	1	1	0	1	1	1	1	1	0	0	1	0	0	0	0	0	0	0	0	0	1	4	1	3
283	73	2	3	4	2	1	3	2	0	0	0	0	0	0	0	0	0	1	0	0	0	0	1	0	0	0	0	0	0	0	0	0	0	0	0	0	3	2	0	5	2	2	2
284	65	2	1	1	2	2	3	2	0	0	0	0	0	1	0	0	0	0	0	0	0	0	0	0	0	0	0	0	0	0	0	0	0	0	0	0	2	1	0	3	3	1	3
285	73	1	2	2	2	3	3	2	0	0	0	0	0	0	0	0	0	1	0	0	0	0	0	0	0	0	0	0	0	0	5	1	0	1	1	0	5	1	0	5	2	2	4
286	68	2	1	2	2	1	3	2	0	0	0	0	0	0	0	0	0	0	0	0	1	0	0	0	1	0	0	0	0	0	0	0	0	0	0	0	7	1	0	4	2	2	3
289	74	1	2	2	2	1	1	4	1	1	0	0	1	1	1	1	1	1	0	1	1	1	1	1	1	1	1	0	1	0	0	0	0	0	0	0		4	0	1	3	1	1
291	75	1	1	1	2	4	2	4	0	0	0	0	1	1	1	1	1	1	1	1	1	1	1	1	1	1	1	1	0	1	0	0	0	0	0	0	0	0	0	1	1	2	1
293	66	1	1	2	1	3	2	3	1	0	0	0	0	1	0	0	0	1	1	1	0	1	0	0	0	1	1	0	0	0	0	0	0	0	0	0	7	8	0	1	3	2	2
294	65	1	1	4	1	3	3	2	0	0	0	0	0	0	0	0	0	0	0	0	0	1	0	0	0	0	0	0	0	0	0	0	0	0	0	0	7	1	30	2	2	2	3
295	70	1	1	0	2	3	3	3	1	0	0	0	1	1	1	1	1	1	1	1	1	1	1	1	1	1	1	1	0	1	0	0	0	0	0	0	4	0	30	3	4	1	2
296	68	2	1	4	2	1	1	3	0	0	0	0	0	1	0	0	0	1	1	0	1	1	0	0	0	1	0	1	1	1	0	0	0	0	0	0	0	0	0	4	3	2	2
297	76	2	1	1	2	1	1	2	0	1	0	0	0	1	0	0	0	0	0	1	0	1	0	0	0	0	0	1	0	0	0	0	0	0	0	0	7	1	0	1	5	2	3
298	78	2	2	3	2	1	1	3	1	0	0	0	0	0	0	1	0	0	0	0	1	0	1	0	1	0	1	0	0	0	0	0	0	0	0	0	6	0	40	2	2	2	4
299	83	2	1	4	2	1	1	1	1	1	0	0	0	0	0	0	0	0	0	0	1	0	0	0	0	0	0	0	0	0	0	0	0	0	0	0	0	0	0	1	2	2	4
300	85	1	1	4	2	1	2	1	1	0	0	0	0	0	0	0	0	0	0	0	0	0	0	0	0	0	0	0	0	0	0	0	0	0	0	0	6	0	15	2	3	2	4
301	70	2	3	2	2	1	1	2	0	0	0	0	0	0	0	0	0	0	0	0	1	0	0	0	1	1	0	0	1	1		0	0		0	0	5	0	40	2	4	2	3
302	75	1	4	2	1	3	2	1	1	0	0	0	0	0	0	0	0	0	0	0	0	0	0	0	0	0	0	0	0	1	1	0	10	0	0	0	6	1	0	5	1	1	4
303	71	1	2	3	1	2	2	3	1	0	1	1	1	1	1	1	1	1	1	1	1	0	1	0	1	1	1	0	0	0	0	0	0	2	0	45	2	0	45	1	1	2	3
304	78	1	1	1	2	2	2	3	1	0	0	0	1	1	1	1	1	1	0	1	0	1	0	0	1	1	0	0	0	1	2	0	30		0	0		0	0	3	2	2	3
305	67	1	2	2	2	3	3	3	0	0	0	0	1	1	1	1	0	1	1	1	1	0	1	0	1	1	0	0	0	0	0	0	0	0	0	0	0	0	0	1	5	2	2
306	83	2	2	2	2	1	1	2	1	0	0	0									0	0	0	0	1	0	1	0	0	0	0	0	0	0	0	0	0	0	0	2	2	1	2
307	72	2	2	2	2	1	1	1	0	0	0	0	0	0	0	0	0	0	0		0	0	0	0	0	0	0	0	0	0	5	1	0	0	0	0	5	1	0	3	2	1	3
308	83	1	3	2	2	1	2	2	0	0	0	0	1	1	0	0	0	0	1	1	1	1	1	0	1	0	0	0	0	0		0	0		0	0		0	0	4	5	1	3
309	78	1	2	3	2	4	2	3	1	1	0	0	0	0	0	1	0	0	0	0	1	0	0	0	1	0	0	0	0	0	0	0	0	0	0	0	0	0	0	2	4	1	3
310	85	2	3	2	2	1	1	2	0	0	0	0	0	0	0	0	0	1	0	0	0	1	0	0	0	1	0	0	0	0	0	0	0	0	0	0		0	0	5	3	1	3
311	87	1	2	2	1	1	2	2	0	0	0	1	0	1	0	0	0	0	0	0	1	1	0	0	0	0	0	0	0	0		0	0		0	0		0	0	5	3	1	3
312	67	2	3	3	1	1	1	2	1	0	0	0	0	0	0	0	0	0	0	0	1	0	0	0	1	0	0	0	0	0	0	0	0	0	0	0	2	0	40	3	1	1	2
315	75	1	3	4	2	2	2	3	0	0	1	0	1	1	1	1	1	0		1	0	0	1	0	1	0	0	1	0	0	0	0	0	1	2	0	6	1	0	5	1	1	1
316	68	2	2	4	2	2	1	3	1	0	0	0	1	0	0	0	0	1	0	0	1	1	0	0	1	1	0	0	0	0	0	0	0	0	0	0	3	0	50	3	1	2	2
317	83	2	2	4	2	1	1	1	0	0	0	0	0	0	0	0	0	0	0	0	0	0	0	0	0	0	0	0	0	0	2	2	30	0	0	0	7	0	0	5	1	2	3
318	83	1	2	4	2	1	3	2	1	0	0	0	0	1	0	0	0	0	0	0	0	0	0	0	1	0	0	0	0	1	0	0	0	0	0	0	7	0	30	4	4	2	4
319	73	2	1	4	2	1	1	3	1	0	0	0	1	0	0	0	0	1	0	0	0	0	0	0	0	0	0	0	0	0	3	1	30	0	0	0		0	0	2	1	1	2
320	76	1	1	4	2	3	1	3	0	0	0	0	0	0	0	0	0	0	0	0	0	0	0	0	0	0	0	0	1	0	0	0	0	0	0	0	0	0	0	2	3	1	4
321	66	1	2	4	1	2	2	2	0	0	0	0	0	0	0	0	0	1	0	0	0	0	0	0	0	0	1	0	0	0	0	0	0	0	0	0	1	0	50	1	1	2	2
324	66	2	2	4	2	1	1	2	1	0	0	0	1	1	1	1	1	1	0	1	1	1	1	1	1	1	1	1	0	1	0	0	0	0	0	0	0	0	0	2	4	2	1
325	68	1	1	4	1	1	2	2	1	0	1	0	1	1	0	0	1	1	0	1	0	1	0	1	1	1	1	1	0	1	0	0	0	0	0	0	0	0	0	1	3	1	1
326	65	1	4	4	1	3	2	1	1	0	0	0	0	0	0	0	0	0	0	1	0	1	0	0	0	1	0	0	0	1	0	0	0	0	0	0	5	2	0	4	2	2	3
327	72	1	4	4	2	3	2	2	0	0	1	0	0	1	0	0	0	0	0	0	0	1	0	0	0	0	0	0	0	0		0	0	1	4	0	3	2	0	5	2	2	4
328	70	2	2	4	2	2	1	1	0	0	0	0	0	0	0	0	0	0	0	0	1	0	0	0	0	0	0	0	0	0	0	0	0	0	0	0	3	0	30	4	5	2	3
329	67	2	2	1	2	1	1	2	0	0	0	0	0	1	1	0	0	1	0	1	1	0	0	0	1	0	0	0	0	0	0	0	0	1	1	30	7	0	10	3	4	1	2
330	90	2	1	3	2	1	1	4	1	0	0	0	0	0	0	0	0	0	0	0	0	0	0	0	0	0	0	0	0	0	0	0	0	0	0	0	3	1	30	2	2	2	4
335	82	1	2	4	2	2	2	2	0	0	0	0	0	1	1	0	0	0	0	0	0	0	0	0	1	0	0	0	0	0	0	0	0	0	0	0	2	0	30	3	2	2	2
336	79	2	1	4	2	2	1	3	1	0	0	0	0	0	0	0	0	0	0	1	1	0	0	0	1	1	0	1	0	0		0	0		0	0		0	0	1	1	1	4
337	76	2	1	1	2	1	1	4	0	0	0	0	1	1	0	0	1	1	1	0	0	1	1	1	1	0	1	1	0	1		0	0		0	0	0	0	0	0	0	2	2
340	65	1	3	2	2	3	2	2	1	0	1	0	0	1	1	1	0	1	0	1	1	0	0	0	1	1	0	0	1	1	0	0	0		0	10	7	0	30	5	4	2	1
341	66	2	4	1	1	1	1	2	1	0	1	0	0	1	0	0	0	0	0	0	0	0	0	0	0	0	1	0	0	0	0	0	0	0	0	0	0	0	0	3	2	2	2
343	70	1	3	4	2	3	3	2	1	0	0	0	0	1	0	1	0	0	0	0	0	0	0	0	0	0	0	1	0	0	0	0	0	0	0	0	0	0	0	4	1	2	4
345	70	2	1	4	2	2	1	2	1	0	0	0	0	0	0	0	0	0	0	0	0	1	0	0	1	0	0	0	0	0	0	0	0	0	0	0	3.5	0	50	3	0	2	3
346	67	2	2	4	2	1	1	2	0	0	0	0	1	1		0	1	1		0	0		1	0	1	0	0	0	0	1		0	0	0	0	0	0	0	0	4	1	2	2
347	71	1	2	5	2	3	2	3	0	0	0	1	1	1	1	0	0	1	1	0	1	1	1	0	1	0	1	1	0	0	0	0	0	0	0	0	2	2	0	4	1	2	2
348	78	2	1	3	2	1	1	2	1	1	1	0	0	1	1	0	0	0	1	1	1	1	0	1	1	1	0	1	1	1	0	0	0	0	0	0	0	0	0	3	5	2	3
349	72	2	1	3	2	1	1	3	0	0	0	0	1	1	0	0	0	1	0	1	0	0	0	0	1	1	0	0	0	1	0	0	0	0	0	0	7	0	0	4	2	1	1
353	79	2	2	4	2	1	1	2	0	0	0	0	1	1	0	0	1	0	0	1	1	1	1	1	1	1	0	0	0	0	0	0	0	0	0	0	0	0	0	5	2	1	2
354	85	1	1	4	2	1	1	2	0	0	0	0	0	1	0	0	0	0	0	0	0	1	0	0	1	1	0	0	0	0	0	0	0	0	0	0	0	0	0	2	2	1	4
356	75	1	1	4	2	4	2	2	1	0	0	0	0	1	0	0	0	0	0	0	1	1	0	0	1	1	1	0	0	0		0	0		0	0	3	2	0	2	4	2	3
357	67	2	2	4	2	1	1	3	0	0	0	0	1	0	0	1	0	1	1	1	0	0	1	0	1	1	1	0	0	0	0	0	0	0	0	0	7	0	0	2	3	1	2
358	74	1	4	2	2	1	2	2	0	0	0	0	0	0	0	0	0	0	0	0	0	0	0	0	0	0	0	0	0	0	2	2	0	4	3	0	7	1	0	4	2	2	4
359	74	2	4	2	2	1	1	1	1	0	0	0	0	0	0	0	0	0	0	0	1	0	0	0	0	0	0	0	0	0	0	0	0	4	3	0	7	1	0	5	1	2	4
360	68	2	4	1	2	2	1	1	0	0	0	0	1	0	0	0	0	0		1	1	1	1	0	0	0	1	0	0	1	0	0	0	0	0	0	1	0	0	4	5	2	3
361	73	2	0	0	0	0	0	0	0	0	0	0	0	0	0	0	0	1	0	0	0	0	0	0	0	0	0	0	0	0	2	5	0	2	10	0		30	0	4	2	0	0
362	70	2	3	1	2	1	1	2	0	0	1	0	0	0	0	0	1	0	0	0	0	0	0	1	0	0	0	0	0	1	2	0	45	2	0	45	3	1	30	5	4	2	2
363	70	2	1	4	2	1	3	1	0	0	0	0	0	0	0	0	1	0	0		1	1	0	0	0	0	0	0	0	0		0	0		0	0		0	0	0	2	2	2
364	72	2	2	0	2	1	1	2	1	0	1	0	0	0					1	0	0	0	0	0	0	0	0	0	0	0		0	0		0	0		0	0	3	5	1	3
367	79	2	1	2	2	1	1	3	0	0	0	0	1	1	1	1	1	1	0	1	0	1	1	1	1	1	1	0	0	0	0	0	0	5	1	0	6	0	30	1	3	2	2
368	76	1	1	2	2	1	2	1	0	0	0	0	0	1	0	0	0	0	0	1	1	0	0	0	1	0	0	0	0	1		0	0		0	0		0	0	0	0	2	3
369	69	1	1	4	2	1	3	1	1	0	0	0	0	1	0	0	0	0	0	1	0	1	0	0	0	0	0	0	0	1	0	0	0	0	0	0	0	0	0	1	2	1	4
370	68	2	2	4	2	2	3	2	1	0	0	0	0	1	0	0	1	1	0	1	0	1	0	0	1	1	0	1	0	0	0	0	0	0	0	0	3	0	30	1	3	2	2
373	76	2	1	4	1	1	1	2	0	0	0	0	0	1		0	1	1	0	1	1	1	0	1	1	1	1	1	0	0	0	0	0	0	0	0	0	0	0	3	2	1	3
374	69	1	2	2	2	1	2	3	0	0	0	0	1	1	0	0	0	0	1	0	1	1	1	1	0	0	0	1	0	1	0	0	0	0	0	0	1	0	30	5	3	1	2
375	74	2	2	2	2	1	1	3	0	1	0	0	1	1	0	1	0	1	0	1	0	1		1	1	1		0	0	0	0	0	0	0	0	0	2	0	20	4	2	1	2
378	72	2	1	4	2	1	3	2	1	0	0	0	0	1	1	1	0	1	0	1	1	0	0	1	1	1	1	0	0	1	0	0	0	0	0	0		1	0	1	2	2	2
379	68	2	2	1	2	2	3	2	0	1	0	0	0	0	0	0	0	0	0	0	0	0	0	0	0	0	0	0	0	0	0	0	0	0	0	0	7	0	15	1	3	2	4
380	67	1	2	4	1	1	3	2	0	0	0	0	1	0	0	0	0	0	0	1	0	0	0	0	0	0	0	0	0	0	0	0	0	0	0	0	0	0	0	1	5	2	3
381	66	2	2	4	2	1	2	4	0	1	0	0	1	1	0	0	0	0	0	1	0	0	0	0	0	0	0	0	0	0	0	0	0	0	0	0	0	0	0	3	0	2	3
382	66	1	4	3	2	4	2	4	1	0	0	0	0	1	0	0	0	1	0	1	1	1	1	1	1	1	1	0	1	1	0	0	0	0	0	0	0	0	0	2	2	2	1
383	65	1	2	2	2	2	2	3	1	0	1	1	0	0	0	0	0	0	0	1	0	1	0	0	1	1	0	0	0	0	1	4	0	1	5	0	3	1	0	2	3	2	3
386	82	2	1	1	2	1	1	2	1	0	0	0	1	1	1	0	1	1	1	1	1	1	1	0	1	0	1	0	0	0	0	0	0	0	0	0	5	1	30	2	2	2	1
387	70	2	2	4	2	1	1	2	0	0	0	0	1	1		0	1	1	1	0	1	0	1	1	1	1	1	0	0	0	0	0	0	0	0	0	0	0	0	2	4	2	1
389	71	2	2	3	2	1	2	2	0	0	0	0	0	0	0	0	0	0	0	0	0		0	0	1	0	0	0	0	1	0	0	0	0	0	0	3	0	40	2	2	2	2
392	89	1	1	3	2	1	1	3	0	0	0	0	1	1	0	1	0	1	1	1	1	1	1	0	1	0	1	0	1	1	0	0	0	0	0	0	0	0	0	1	5	2	3
393	72	2	3	3	2	1	1	2	0	0	0	0	1	0	0	0	0	1	1	0	1	0	1	0	1	1	1	0	0	0	0	0	0	0	0	0	3	1	0	4	4	1	2
394	68	1	2	4	2	1	2	4	1	1	0	0	1	1	1	1	1	1	1	1	0	0	1	0	1	0	1	1	1	0	0	0	0	0	0	0	3	0	10	1	4	2	2
395	66	2	2	4	2	1	1	2	0	0	0	0	1	0	0	0	1	0	1	0	0	0	0	0	1	0	0	0	0	0	3	0	0	0	0	0	7	1	30	3	4	2	3
397	91	1	1	3	1	1	2	1	0	0	0	0	0	0	0	0	0	1	0	0	0	1	0	0	0	0	0	1	1	1	0	0	0	0	0	0	2	0	30	1	2	1	4
398	67	1	1	2	2	1	1	4	0	0	0	0	1	1	0	1	0	0	1	1	0	1	0	0	1	0	1	1	0	0	4	0	40	0	0	0	4	0	40	2	1	2	2
399	72	2	1	1	2	1	1	4	0	0	0	1	1	1	0	0	1	1	0	1	1	0	0	0	1	0	1	0	0	0	0	0	0	0	0	0		0	30	1	3	2	3
400	85	2	1	3	2	4	1	4	0	0	0	0	0	1	1	1	1	1	1	1	1	1	1	1	1	1	1	1	1	1	0	0	0	0	0	0	3	0	10	1	5	1	1
401	71	2	1	3	1	1	3	2	0	0	0	0	0	0	0	0	0	0	0	0	1	0	0	0	0	0	0	0	0	1	0	0	0	0	0	0		0	0	2	4	2	3
402	67	1	2	4	1	3	2	2	1	0	0	0	0	0	0	0	0	0	0	0	0	1	0	0	1	0	1	0	0	0	0	0	0	0	0	0	6	1	30	1	3	2	3
403	66	2	2	1	1	1	1	2	0	0	0	0	0	1	0	0	0	1	0	1	1	1	0	0	0	0	1	0	0	0	0	0	0	3	0	0	4	0	40	5	1	2	2
404	71	1	4	2	2	2	2	2	0	0	1	0	0	0	0	0	0	0	0	0	0	1	0	0	0	0	0	0	0	1	0	0	0	5	0	0	7	0	45	5	1	2	3
405	68	2	2	2	2	1	1	2	1	0	0	0	0	0	0	0	0	1	0	0	0	0	0	0	1	0	0	0	0	0	0	0	0	0	0	0	1	0	30	1	2	2	2
406	65	1	2	2	1	1	2	2	0	0	0	0	1	1	0	0	0		0	1	0	0	0	0	1	0	1	0	0	0	0	0	0	0	0	0	0	0	0	2	2	1	1
407	71	1	2	2	1	3	1	2	1	0	1	0	0	0	0	0	1	0	0	0	1	1	1	0	1	0	0	0	0	0	0	0	0	3	2	0	5	0	30	4	3	2	2
408	75	2	2	2	2	1	1	2	0	0	1	0	0	0	0	0	0	1	0	0	0	1	0	0	0	0	1	0	0	1	3	0	30	2	0	30	4	0	10	3	2	2	2
409	88	2	0	3	2	1	1	3	1	0	0	0	0	0	0	1	0	1	0	1	0	1	0	1	1	1	1	0	1	1	0	0	0	0	0	0	0	0	0	5	4	1	2
410	70	2	2	4	1	2	1	1	0	0	0	0	0	0	0	0	0	0	0	0	0	0	0	0	0	0	0	0	0	0	1	1	0	1	1	0	2	2	0	3	2	1	4
411	70	1	3	4	2	3	1	2	0	0	0	0	0	0	0	0	0	0	0	0	0	0	0	0	0	0	0	0	0	0	5	4	0	0	0	0	4	2	0	4	1	1	3
412	95	2	1	3	2	1	1	1	1	0	0	0	0	0	0	0	0	0	0	0	0	1	0	0	0	0	0	1	1	1		0	0		0	0		0	0	0	2	1	3
414	68	2	1	4	2	1	1	1	0	0	0	0	0	0	0	0	0	0	0	1	1	1	0	0	1	0	1	1	0	1	0	0	0	0	0	0		1	0	4	1	1	2
415	73	1	2	4	2	2	1	2	1	1	0	0	0	0	0	0	0	0	0	0	0	0	0	0	1	0	1	0	0	0	0	0	0	0	0	0	3	1	0	3	1	1	4
416	84	1	4	2	1	3	1	2	1	0	0	1	0	1	0	0	0	0	0	0	0	0	1	0	1	0	0	0	0	0	0	0	0	0	0	0	5	1	0	5	5	2	3
417	83	2	2	2	2	1	1	3	1	1	0	0	0	1	0	0	0	0	0	1	1	0	0	0	1	0	0	0	1	0	0	0	0	0	0	0	3	0	30	3	3	2	2
418	91	2	2	5	2	1	1	4	1	0	0	0	1	1	0	0	1	1	1	0	1	0	0	0	0	0	0	0	0	0	0	0	0	0	0	0	1	0	0	4	4	2	1
419	87	1	5	1	2	1	2	2	0	0	0	0	0	1	0	0	0	0	0	1	1	0	0	0	1	0	0	0	0	1	2	4	0	0	0	0	3	2	0	3	5	1	3
420	72	1	3	2	2	1	2	2	0	0	0	0	0	0	0	0	0	1	0	1	1	0	0	0	0	1	0	0	0	0	0	0	0	0	0	0	0	0	0	5	3	2	2
421	82	2	1	3	2	2	1	2	1	0	0	0	0	0	0	0	1	0	1	0	0	0	0	0	0	0	0	0	0	0	0	0	0	0	0	0		0	0	0	0	1	3
424	65	2	2	2	1	1	1	2	0	0	0	0	0	0	0	0	0	1	0	0	1	0	0	0	0	0	0	0	0	0	0	0	0	6	0	10	0	0	0	2	1	2	2
425	72	1	3	2	1	4	2	3	1	0	0	0	0	0	0	0	0	1	0	0	1	0	0	0	0	0	0	0	0	1	6	8	0	6	8	0	6	4	0	1	1	2	3
426	83	1	2	4	2	3	2	2	0	0	0	0	0	0	0	0	0	0	0	0	0	1	0	0	0	0	0	0	0	0	5	4	0	3	4	0	5	6	0	5	3	1	3
427	82	2	2	4	2	1	1	3	0	0	0	0	0	1	0	0	0	0	0	0	0	0	0	0	0	0	0	0	0	0	0	0	0	0	0	0	0	0	0	1	1	1	2
428	75	1	4	2	2	1	2	2	0	1	0	0	0	0	0	0	0	0	0	1	0	0	1	0	1	0	0	0	0	0	4	4	0		0	0	3	1	0	4	2	1	3
429	68	2	2	2	2	1	1	2	0	0	0	0	0	0	0	0	0	1	0	0	0	1	0	0	1	0	1	0	0	0	0	0	0	0	0	0	5	0	40	4	2	1	2
430	66	2	2	1	2	1	2	2	1	0	1	0	0	0	0	0	0	0	0	0	0	0	0	0	0	0	0	0	0	0	0	0	0	3	0	0	7	0	0	3	5	2	3
431	76	1	5	4	0	2	3	2	0	0	0	0	0	1	0	0	0	0	0	0	0	0	0	0	0	0	0	0	1	0	0	0	0	0	0	0	0	0	0	2	3	2	4
432	72	2	2	4	1	1	1	2	0	0	0	0	0	0	0	0	0	1	0	1	1	0	0	0	1	1	1	0	0	0	0	0	0	0	0	0	0	0	0	1	3	2	2
433	79	1	3	2	2	1	3	2	1	1	0	1	0	1	1	0	0	0	0	1	1	1	0	0	1	1	0	1	0	0	0	0	0	3	0	30	3	0	30	3	5	1	2
434	76	2	2	2	1	1	1	2	1	1	0	0		0	0	0	0	0	1	0	0	1		0		0	1	0	0	0		0	0		0	0	2	0	30	1	5	0	1
435	75	2	1	1	2	1	1	2	1	0	0	0	0	0	0	1	0	1	0	1	0	1	0	1	1	1	1	0	0	1	0	0	0	5	2	0	7	5	0	2	3	2	2
436	71	1	1	0	2	4	2	2	0	0	0	0	0	1	0	0	0	1	0	0	0	1	0	0	1	1	0	1	0	1	0	0	0	1	1	0	6	2	0	5	5	1	1
438	71	2	2	4	1	1	1	2	1	0	0	0	0	0	0	0	0	0	0	0	0	0	0	0		0	0	0	0	0	0	0	0	0	0	0	0	0	0	2	1	1	2
439	76	1	2	4	1	1	1	1	1	0	0	0	0	0	0	0	0	0	0	0	0	0	0	0	0	0	0	0	0	0	0	0	0	0	0	0	0	0	0	5	1	1	4
442	77	2	1	3	2	1	1	2	1	0	0	0	1	1	1	1	1	1	1	0	0		1	1	0	1	1	0	0	1	4	1	0	0	0	0	3	1	0	5	2	1	2
443	70	1	4	2	2	2	3	1	0	0	1	0	0	0	0	0	0	0	0	0	0	0	0	0	0	0	0	0	0	0	0	0	0	0	0	0	3	1	30	3	2	2	4
444	74	2	2	2	2	1	2	2	1	0	1	0	0	1	1	1	0	0	0	0	1	1	0	0	0	0	1	0	0	0		0	0		0	0	2	0	20	3	5	1	3
445	67	1	2	4	2	1	1	4	0	0	0	0	0	0	0	0	0	0	0	0	0	1	0	0	0	0	0	0	0	0	0	0	0	0	0	0	0	0	0	5	3	2	1
448	78	1	2	2	2	1	2	1	0	0	0	0	0	0	0	0	1	0	0	0	0	0	0	0	0	0	0	0	0	0	0	0	0	0	0	0	6	0	30	2	5	2	4
449	77	2	2	2	2	1	1	1	0	0	0	0	0	0	0	0	0	0	0	0	0	0	0	0	0	0	0	0	0	0	6	2	0	6	2	0	6	1	30	5	1	2	4
450	75	2	1	4	2	1	1	2	0	1	0	0	0	1	0	0	0	0	0	0	1	0	0	0	0	0	0	0	0	0	0	0	0	0	0	0	3	1	0	1	3	1	3
451	67	1	4	4	2	1	1	1	0	0	0	0	0	0	1	1	0	0	0	1	0	0	1	1	0	0	0	0	0	0		0	0		0	0	7	0	30	5	2	1	2
452	66	1	5	2	2	3	2	2	1	0	0	0	0	0	0	0	0	0	0	0	0	0	0	0	0	0	0	0	0	0	7	1	0	7	2	0	7	1	0	5	1	1	4
453	74	1	2	4	2	1	3	3	0	0	0	0	0	1	0	0	0	0	0	1	1	0	0	0	1	0	0	0	1	0	3	0	45	0	0	0	3	0	45	1	5	2	2
454	67	2	2	4	2	1	1	3	1	1	0	0	0	1	0	0	0	1	0	1	0	1	0	0	1	0	0	0	1	0		0	0	0	0	0	5	0	45	1	5	2	2
455	66	2	2	4	1	1	1	2	0	0	0	0	0	0	0	0	0	0	0	0	0	0	0	0	0	0	1	0	0	0	0	0	0	0	0	0	4	1	30	3	0	2	3
456	72	1	2	4	2	3	2	2	0	0	1	1	0	0	0	0	0	0	0	0	0	0	0	0	0	0	0	0	0	0		0	0		0	0	7	1	0	3	0	2	3
458	75	2	3	3	2	1	1	4	0	1	0	0	1	1	1	1	1	1	1	1	1		1	1	0	1	1			1		0	0		0	0	0	0	0	0	2	1	1
459	79	1	4	1	2	2	2	1	0	1	0	0	0	1	0	0	0	0	0	1	1	1	0	0	0	0	0	0	0	0	0	0	0	0	0	0	7	0	0	1	3	2	4
460	70	2	1	3	2	1	1	2	0	0	0	0	1	0	0	0	0	1	0	0	0	0	0	0	1	0	0	0	0	0	6	0	0	0	0	0	6	0	0	3	3	2	3
462	94	2	1	3	2	1	1	2	0	0	0	0	0	1		0	0	0	0		1	1	0	0	1	0	0	1	0	0		0	0		0	0		0	0	4	3	1	4
463	77	2	2	4	2	1	1	2	0	0	0	0	0	1	0	0	0	1	0	0	0	1	0	1			1	0	0	1	0	0	0	0	0	0	4	1	0	5	1	2	2
464	78	1	1	4	2	1	2	2	1	0	0	0	0	1	0	0	0	0	0	0	0	0	0	0	0	0	0	0	0	0	4	5	30	2	3	30	5	3	5	4	3	1	3
465	65	2	1	1	1	1	1	1	1	0	0	0	0	1	1	1	0	1	0	1	0	1	0	1	1	1	1	0	0	1	0	0	0	0	0	0	2	1	0	1	3	1	2
466	83	2	1	2	2	1	1	3	1	0	0	0	0	1	1	1	1	1	0	1	1	1	0	0	1	1	1	0	0	0	0	0	0	0	0	0	0	0	0	2	1	1	1
467	85	1	2	2	2	1	2	2	0	1	0	0	0	1	1	1	1	1	0	1	0	1	1	1	1	1	0	0	1	1	0	0	0	0	0	0	0	0	0	1	4	2	2
468	69	1	4	2	2	1	3	2	0	0	1	0	0	0	0	0	0	0	0	1	0	1	0	0	1	0	0	0	0	0	0	0	0	0	0	0	4	0	40	4	4	2	3
469	67	2	2	1	2	1	3	2	0	0	0	0	0	0	0	0	0	0	0	0	0	0	1	0	1	1	0	0	0	0		0	0	5	1	0	1	0	30	1	2	2	3
470	66	1	4	5	1	3	2	2	0	0	0	0	0	0	0	0	0	1	0	0	0	0	0	0	0	0	0	0	0	0	0	0	0	0	0	0	6	0	0	3	1	2	1
473	83	2	0	3	2	1	1	1	0	1	0	0	0	1	0	0	0	0		1	1	1	0	0	1	1	0	0		0		0	0	0	0	0	4.5	0	30	2	2	1	0
475	80	1	1	4	1	1	1	1	0	0	0	0	0	0	0	0	0	0	0	0	0	0	0	0	0	0	0	0	1	0	0	0	0	0	0	0		3	0	1	1	2	4
476	74	2	1	4	2	1	1	2	1	0	0	0	0	0	0	0	0	0	0	0	0	0	0	0	0	0	0	1	0	0	0	0	0	0	0	0		5	0	5	1	2	4
477	72	1	1	2	1	1	3	2	0	0	0	0	0	1	0	0	0	0	0	0	0	0	0	0	0	0	0	0	0	0	3	1	0	0	0	0	3	1	0	3	3	1	4
478	68	2	1	2	1	1	1	2	0	0	0	0	0	0	0	0	0	0	0	1	0	0	0	0	0	0	0	0	0	0	5	0	15	0	0	0	5	0	30	3	2	2	2
479	80	1	2	2	2	3	3	2	1	1	0	0	0	1	0	1	0	1		0	0	0	0	0	0	0	0	0	0	0	0	0	0	0	0	0	4	1	20	2	2	1	2
480	79	2	1	2	1	1	1	2	0	1	0	0	0	0	0	0	0	1	0	0	0	1	0	0	0	0	1	0	0	0	0	0	0	0	0	0	5	0	30	2	3	1	2
481	83	1	2	2	2	2	2	1	1	0	0	0	0	1	1	1	1	1	1	1	1	1	1	0	0	1	1	1	0	0		0	0		0	0		0	0	1	2	2	3
482	78	2	2	4	2	1	2	2	1	0	0	0	0	1	0	1	0	1	0	1	0	0	0	0	0	1	0	0	0	0	0	0	0	0	0	0	0	0	0	5	3	2	2
483	79	2	2	4	2	1	1	2	1	1	1	0	1	0	1	0	0	0	0	0	0	0	0	0	1	0	0	0	0	0	0	0	0	0	0	0	5	1	0	5	1	1	1
484	80	1	2	4	2	4	2	3	0	0	0	0	0	0	1	1	1	1	1	1	0	1	1	1	1	1	1	0	0	1	2	2	0	3	2	0	5	1	0	3	2	1	2
487	76	1	1	1	2	2	3	3	1	0	0	0	1	0	0	1	1	1	0	1	0	0	0	0	1	1	1	0	1	0	0	0	0	0	0	0	0	0	0	1	5	1	2
488	77	1	1	3	1	1	1	3	0	1	0	0	0	1	0	0	0	1	0	0	0	0	0	0	0	0	1	0	0	0	2	6	0	6	1	0	6	0	30	4	5	2	2
489	70	2	1	4	1	1	1	1	0	0	0	0	0		0	0	0	1	0	1	0	0	0	1	1	0	1	0	0	0	0	0	0	0	0	0	6	2	30	2	2	2	2
490	74	1	2	4	2	3	3	1	0	0	0	0	0	0	0	1	0	0	0	0	0	0	0	0	1	0	0	0	0	0	0	0	0	0.3	6	0	0	0	0	2	3	2	3
491	74	2	2	4	2	1	1	2	1	0	0	0	0	0	0	0	0	0	0	0	1	0	0	0	0	0	0	0	0	0		0	0		0	0		0	0	0	0	1	2
495	89	1	1	4	2	1	2	3	0	1	1	0	0	1	0	1	0	0	0	1	1	1	0	0	1	0	0	1	0	1	0	0	0	0	0	0	4	1	0	2	1	1	4
497	77	1	1	2	2	3	2	1	1	0	0	0	1	1	0	0	0	0	0	0	0	0	0	0	1	1	1	0	0	0		0	0		0	0	5	2	0	3	2	2	3
498	80	2	1	2	2	1	2	4	0	1	0	0	1	1	0	0	0	0	0	1	1	1	0	1	1	0	0	0	0	0	0	0	0	0	0	0	0	0	0	3	3	1	2
499	79	1	2	2	2	3	2	2	0	0	0	0	0	0	0	0	0	1	0	0	1	0	0	0	1	0	1	0	1	0	0	0	0	0	0	0	7	0	0	4	3	2	3
500	87	1	2	2	2	1	2	2	0	0	0	0	1	1	1	0	0	1	1	1	1	1	1	0	1	0	1	0	0	0		0	20		0	0		0	30	3	4	2	3
501	80	2	1	2	2	2	1	2	0	0	0	0	0	0	0	0	1	0	0	1	0	0	0	0	1	1	0	0	0	0	0	0	0	0	0	0	2	1	30	2	3	2	3
502	69	1	1	2	1	1	2	2	1	0	0	0	0	1	0	0	0	0	1	0	1	1	1	0	1	0	0	1	0	0	2.5	1	0		0	0	7	0	20	1	1	2	4
503	71	1	2	2	2	3	2	2	0	0	0	0	0	1	0	0	0	1	0	1	0	0	0	0	1	1	0	0	0	0	0	0	0	0	0	0	0	0	0	5	2	2	3
504	76	2	5	0	2	1	1	3	1	0	0	1	0	0	0	0	0	1	0	0	1	1	0	0	1	0	0	0	0	1		0	0		0	0		0	0	4	2	1	2
505	77	1	2	4	2	1	2	2	0	0	1	0	0	0		0	0	0	0	0	0	1	0	0	0	0	0	0	0	0	7	5	0	5	5	0	7	3	0	5	1	1	2
506	91	2	3	3	2	1	1	2	0	0	0	0	0	0	0	0	0	0	0	0	0	1	0	0	0	0	1	0	0	0		0	0		0	0	5	2	0	4	3	2	2
507	66	1	1	2	2	1	2	3	1	0	0	0	1	1	1	1	1	1	1	1	1	0	1	0	1	1	0	0	0	0	7	0	5		0	0	7	1	0	3	4	2	2
508	83	2	1	4	2	1	1	2	0	0	0	0	0	0	0	0	0	0	1	0	0	1	0	0	0	1	1	0	0	1		0	0		0	0		0	0	3	2	1	2
509	66	2	2	2	1	1	1	2	1	0	0	0	0	1	0	0	0	0	0	1	0	1	0	0	1	0	0	0	0	0	4	0	0	0	0	0	5	0	0	2	2	1	2
510	67	1	2	2	2	1	2	3	0	0	0	0	0	1	0	0	0	1	0	1	0	1	0	0	1	1	0	1	0	0	0	0	0	0	0	0	5	1	30	3	4	2	2
511	74	2	2	4	2	1	1	3	0	0	0	0	0	1	0	0	0	0	0	0	0	0	0	0	0	0	1	0	0	0		0	0		0	0		0	0	3	2	1	2
512	73	2	1	3	2	1	1	1	1	0	0	0		0	0	0	0	0	0	0	1								0	1	5	1	0		0	0	5	1	30	2	2	2	4
513	89	2	1	4	2	1	1	3	1	0	0	0	0	0	0	0	0	1	1	0	1	0	0	0	1	0	0	1	0	0	0	0	0	0	0	0	0	0	0	1	4	1	4
514	77	2	1	1	2	1	1	1	1	0	0	0	0	1	0	0	0	1	0	0	1	0	0	0	1	0	0	0	0	0	0	0	0	0	0	0	3	0	30	3	3	2	3
515	86	2	2	1	2	1	1	3	1	0	0	0	1	1	1	1	1	1	1	1	0	0	0	1	1	1	1	1	0	0	0	0	0	0	0	0		0	10	1	5	2	2
516	75	1	2	4	2	1	2	2	0	0	0	0	0	1	1	1	0	1	0	1	0	1	1	0	1	1	0	0	0	0	5	1	30	0	0	0	5	1	0	3	4	1	3
517	72	2	2	4	2	1	1	2	1	0	1	0	0	0	0	0	0	1	0	0	1	0	0	0	1	0	0	0	0	0	0	0	0	0	0	0	7	2	0	4	2	2	3
518	68	1	3	2	0	1	2	2	0	1	0	0				0	0	0	0	0	0	0	0	0	0	0	0	0	0	1	0	0	0	0	0	0		0	0	3	1	1	2
525	85	2	1	3	2	1	1	4	0	0	0	0	0	1	0	0	0	1	0	1	1	0	1	1	1	1	0	0	0	0		0	0		0	0		0	0	0	3	2	4
526	74	1	4	3	2	2	2	3	1	0	1	0	0	1	1	1	0	1	0	1	1	1	1	1	1	1	1	0	0	1	0	0	0	0	0	0	1	1	0	4	2	1	1
528	72	2	2	2	2	1	1	2	0	0	0	0	1	0	0	1	0	1	0	0	1	0	0	0	0	0	0	0	0	1	0	0	0	0	0	0	7	40	0	2	4	2	3
529	75	1	2	2	2	2	3	2	1	0	0	0	1	0	0	0	0	1	0	0	0	0	0	0	0	0	0	0	0	0	0	0	0	0	0	0	7	0	40	2	3	2	3
530	71	1	4	2	1	3	1	1	0	0	0	0	0	0	0	0	0	0	0	0	0	0	0	0	0	0	0	0	0	0	1	3	0	0	0	0	4	2	0	3	3	2	1
531	70	2	3	2	2	2	2	2	0	1	0	0	1	1	1	0	0	1	0	1	0	0	0	1	1	1	1	1	0	0	1	0	30	5	1	0	6	0	30	5	4	1	1
532	82	1	2	4	2	4	2	2	1	0	0	0	0		1	0	0	0	0	0	0	1	0	0	0	0	0	0	0	0		0	0	4	4	0	5	5	0	1	3	1	2
533	78	2	1	4	2	3	3	1	1	0	0	0	0	1	0	0	0	0	0	1	0	0	0	0	0	0	0	0	0	0	2	3	0	2	3	0	4	3	0	1	4	1	2
534	79	1	1	2	2	2	2	3	1	0	0	0	1	1	1	1	1	1	1	1	1	1	1	1	1	1	1	1	0	1	0	0	0	0	0	0	0	0	0	3	3	1	1
535	75	2	1	2	2	2	1	4	0	0	1	0	1	1	1	1	1	1	1	1	1	1	1	1	1	1	1	1	1	1	0	0	0	0	0	0	0	0	0	0	5	1	1
537	76	2	2	5	2	1	2	2	0	0	0	0	0	0	0	0	0	0	0	0	0	0	0	0	0	0	0	0	0	0	0	0	0	0	0	0	5	0	30	5	4	2	2
539	67	2	2	2	2	1	1	2	1	0	0	0	1	0	0	0	1	0	1	0	0	0	0	1	0	0	0	1	0	1	0	0	0	0	0	0	0	0	0	1	2	2	2
540	68	1	4	2	2	3	2	2	1	0	0	0	1	0	0	0	0	0	1	0	0	1	0	0	0	0	0	0	0	0		0	0		0	0		0	0	0	0	2	3
541	66	1	1	1	2	3	2	2	0	0	0	0	0	0	0	0	0	0	0	0	0	1	0	0	0	0	1	0	0	1	0	0	0	0	0	0	3	1	0	3	1	1	2
542	84	1	1	4	2	3	2	3	0	1	0	0	0	0	0	0	0	0	0	0	0	1	1	0	0	0	1	0	0	1	3	0	30	0	0	0	4	2	0	3	5	1	3
543	85	2	1	3	2	1	1	1	0	0	0	0	0	0		0	0	0	0	0	0	1	0	0	0	1	0	0	0	0		0	0		0	0	7	0	130	4	2	2	3
544	81	2	0	4	2	1	1	3	1	0	0	0	0	1	0	0	0	1	0	1	1	0	0	0	1	0	0	0	0	0	0	0	0	0	0	0		0	30	2	1	2	1
545	73	1	3	1	1	0	2	3	1	0	0	0	1	1	1	1	1	1	1	1	1	1	1	1	1	1	1	0	0	0		0	0	7	0	25	7	2	0	2	5	1	2
549	75	1	1	1	2	3	2	2	1	0	0	0	0	0		0	0	0	0	0	1	0	0	0	0	0	1	0	0	0	0	0	0	0	0	0	0	0	0	1	3	2	4
551	82	2	1	3	2	1	1	2	1	0	0	0		1		0	0	0	1	0	1	1	0	0	1	0	0	0	0	0	0	0	0		0	0		0	0	3	1	2	3
552	80	2	3	4	2	1	1	2	0	0	0	1	0	1	0	0	0	1	0	1	1	0	0	0	1	1	0	0	0	0		0	0		0	0		0	0	2	2	2	2
553	84	2	1	2	2	1	1	2	0	0	0	0	0	0	0	0	0	0	0	1	1	0	0	0	1	1	0	0	0	0		0	0		0	0		0	0	2	2	1	2
554	86	1	2	2	0	3	3	1	0	0	0	0	0	1	0	0	0		0	0	0	1	1	1	1	1	1	1	0	1	0	0	0	0	0	0	7	0	0	4	2	1	3
555	66	1	2	2	1	3	2	2	1	0	0	0	0	0	0	0	0	0	0	0	0	0	0	0	0	0	0	0	0	0	1	0	30	0	0	0	7	2	0	5	1	2	3
556	66	2	3	2	1	1	1	1	0	0	1	0	0	1	0	0	0	0	0	0	0	0	0	0	0	0	0	0	0	0	1	0	5	4	2	0	4	0	20	3	2	2	2
557	87	2	2	3	2	1	1	2	0	0	0	0	1	1	1	1		0		1	1	1		0	1	0	0	1	1	1	0	0	0	0	0	0	0	0	0	1	1	2	3
558	76	1	2	4	1	3	2	2	1	0	0	0	0	1	0	0	0	1	0	1	1	1	0	1	1	0	1	0	0	0	5	5	0	5	5	0	5	5	0	3	1	2	2
559	69	2	2	4	2	0	1	1	0	0	0	0	0	1	0	0	0	1	0	1	1	1	1	1	1	1	1	0	0	0		0	0		0	0		0	0	3	2	2	2
560	75	2	2	3	2	1	1	2	1	0	1	0	0	0	0	0	0	1	0	0	0	0	0	0	1	1	0	0	0	0	0	0	0	2	0	45	2	0	45	5	5	2	2
561	82	1	2	2	2	4	2	3	0	0	0	0	1	1	1	1	0	1	1	1	1	1	1	0	1	0	0	1	0	1	0	0	0	0	0	0	6	1	0	2	4	2	2
562	79	2	1	2	2	1	1	1	0	0	0	0	1	1	1	0	0	1	0	1	0	1	0	0	0	0	0	0	0	1	6	0	40	4	0	30	6	0	40	0	2	1	4
564	99	2	5	3	2	1	1	3	1	0	0	0	0	1	0	1	0	0	0	1	0	0	0	0	1	0	0	0	0	0	0	0	0	0	0	0	3	0	30	5	2	2	2
565	74	1	4	4	1	3	2	2	0	0	0	0	0	0	0	0	0	0	0	0	0	1	0	0	0	0	0	0	0	0		0	0		0	0		0	0	0	0	1	3
566	70	2	2	4	2	1	1	2	0	0	0	0	0	0	0	0	0	0	0	1	0	1	0	0	0	0	1	0	0	0	5	1	0	0	0	0	5	1	30	1	3	2	2
568	76	2	3	2	2	1	1	2	0	0	1	0	0	0	0	0	0	0	0	0	0	0	0	0	0	0	0	0	0	0	1	0	30	0	0	0	2	1	0	5	3	2	2
570	74	1	3	2	1	2	1	1	0	0	0	0	0	0	0	0	0	0	0	0	0	1	0	0	0	0	0	0	0	0	7	6	0		0	0		0	0	2	3	1	4
571	68	2	0	2	1	1	1	1	0	0	0	0	0	0	0	0	0	0	0	0	0	1	0	0	0	0	1	0	0	0	1	0	30		0	0	4	0	30	1	2	2	4
573	67	2	2	2	2	1	1	2	0	1	0	0	0	0	0	0	0	0	0	0	0	0	0	0	0	0	0	0	0	0	0	0	0	0	0	0	7	1	30	3	4	2	4
574	74	1	4	4	2	1	3	1	0	0	0	0	1	0	0	1	0	1	0	1	0	1	0	0	1	0	0	0	0	1	0	0	0	0	0	0	7	1	30	3	5	1	2
575	88	1	2	1	2	1	2	2	1	1	0	0	0	1	0	0	0	0	0	0	0	1	0	0	0	1	0	0	0	1	0	0	0	0	0	0	6	1	30	4	4	1	4
576	85	1	2	4	2	1	1	1	1	0	0	0	0	0	0	0	0	0	0	0	0	1	0	0	0	0	0	0	0	0	0	0	0	0	0	0	0	0	0	1	2	1	4
577	83	2	2	4	2	1	1	1	0	0	0	0	0	0	0	0	0	0	0	0	0	1	0	0	1	0	0	0	0	1		0	0	0	0	0	0	0	0	2	4	1	1
578	80	1	3	4	2	2	2	2	0	1	0	0	0	0	0	0	0	0	0	0	0	0	0	0	0	0	0	0	0	0	2	2	0	2	2	0		0	0	5	1	2	4
579	75	2	1	4	2	1	1	2	1	0	0	0	0	0	0	0	0	0	0	0	0	1		0	1	1	1	0	1	0		0	0		0	0		0	0	4	2	2	2
580	78	2	2	1	1	1	1	2	0	0	0	0	0	1	0	0	0	1	0	1	1	1	1	1	1	1	1	0	0	0	0	0	0	0	0	0	7	0	40	3	3	2	3
583	70	1	3	3	2	1	3	2	1	1	0	0	0	1	0	0	0	0	0	1	1	0	0	0	0	1	0	0	0	0	0	0	0		0	0	7	0	30	2	3	1	4
584	80	2	2	4	2	1	2	2	0	0	0	0	0	0	0	0	0	0	0	0	0	0	0	0	1	0	0	0	0	0	0	0	0	0	0	0	3	0	20	2	1	1	4
585	90	1	5	4	2	1	2	1	1	0	0	0	0	1	0	0	0	0	0	0	0	0	0	0	1	1	0	0	0	1	0	0	0	0	0	0	7	0	30	4	4	1	4
586	70	2	2	1	1	1	1	3	1	0	0	0	0	0	0	0	0	0	0	0	0	0	0	0	0	0	0	0	0	0	0	0	0	0	0	0	7	3	0	2	2	2	2
587	74	1	2	4	1	3	3	1	0	0	0	0	1	1	1	0	1	1	1	1	1	1	1	1	1	1	1	1	0	0		0	0		0	0		0	0	1	2	2	2
588	69	2	1	4	1	1	1	1	0	0	0	0	1	1	1	0	1	1	1	1	0	1	1	1	0	1	1	0	0	0	3	0	0	3	0	0	3	0	0	2	1	2	1
593	77	2	2	1	2	1	1	2	1	0	0	0	0	0	0	0	0		0	0	0	0	0	0		0	0	0	0	0	0	0	0	0	0	0	3.5	0	35	5	5	1	2
594	68	2	3	0	2	2	2	1	0	0	0	0	0	0	0	0	0	0	0	1	0	0	0	0	0	0	0	0	0	0	7	1	0	4	2	0	7	1	0	1	5	2	4
595	77	2	2	1	2	1	1	2	1	0	0	0	0	0	0	0	0	1	0	0	0	0	0	0	1	0	0	0	0	0	0	0	0	0	0	0	5	0	50	5	4	2	2
596	68	1	2	2	1	3	2	1	0	0	0	0	0	0	0	0	0	1	0	0	0	0	0	0	0	0	1	0	0	0	3	2	0	2	2	0	4	3	0	2	2	2	2
597	71	1	2	1	1	1	2	2	0	1	0	0	0	0	0	0	0	1	0	0	0	1	0	0	0	1	1	0	0	0	0	0	0	0	0	0	4	3	0	3	3	1	2
600	72	1	2	1	2	2	2	2	0	0	0	0	0	0	0	0	0	1	1	0	0	0	0	0	0	0	1	0	0	0	0	0	0	3	1	0	3	2	0	3	5	2	2
601	72	2	1	4	1	1	1	2	0	0	0	0	0	0	0	0	0	1	0	1	0	1	0	0		0		0	0	0	0	0	0	0	0	0	0	0	0	3	1	2	2
603	72	1	2	4	1	2	2	3	1	0	0	0	0	1	1	1	1	0	0	1	1	1	1	1	1	1	0	1	0	0	0	0	0	2	0	30	1	0	30	3	3	2	2
604	68	2	2	4	1	1	1	2	0	0	0	0	1	1	1	0	1	1	0	1	1	1	0	1	1	0	0	0	0	0	0	0	0	0	0	0	5	0	0	1	2	2	2
606	79	2	3	2	2	1	1	2	1	0	0	0	0	0	0	0	0	0	1	0	0	0	0	0	0	0	0	0	0	0	3	0	40	0	0	0	3	0	40	2	3	2	4
607	84	1	1	2	2	0	2	4	1	0	0	0	1	1	1	1	1	1	1	1	1	0	1	1	1	1	1	0	0	1	0	0	0	0	0	0	0	0	0	5	5	2	2
608	85	1	4	2	2	1	2	1	1	0	0	0	0	0	0	0	0	0	0	0	1	0	0	0	0	0	0	0	0	0		0	0		0	0	5	0	0	4	3	1	2
609	77	2	3	2	2	1	1	2	1	0	0	0	0	0	0	0	0	0	0	0	0	0	0	0	1	0	0	0	0	0	0	0	0	0	0	0	5	0	40	5	5	2	3
610	70	1	2	2	1	3	3	2	1	0	0	0	0	0	0	0	0	0	0	0		0	1	0	0	0	0	0	1	0	0	0	0	3	2	0	6	2	0	1	1	1	3
611	68	2	2	2	2	1	1	2	1	0	0	0	0	0	0	0	0	1	0	0	0	0	0	0	0	0	0	0	0	0	1	0	60		0	0	6	0	60	3	2	2	3
613	69	2	2	4	1	1	1	0	0	0	0	0	0	1	1	0	0	1	0	1	0	1		1	1	1	1	0	0	1	0	0	0	0	0	0	0	0	0	2	1	2	2
614	67	2	2	4	2	1	2	1	0	0	0	0	1	1	0	0	1	1	1	1	1	0	0	0	1	1	1	0	0	0	0	0	0	0	0	0	0	0	0	5	3	2	2
615	72	1	1	4	2	1	2	2	0	0	0	0	1	1	1	0	0	1	1	1	0	1	0	0	1	1	1	1	0	1	3	1	0	0	0	0	3	1	0	1	2	1	2
616	68	1	2	2	1	2	2	2	1	0	0	0	0	0	1	1	1	1	0	1	0	1	0	0	0	1	1	1	1	1	0	0	0	0	0	0	0	0	0	3	2	2	2
617	66	2	2	2	2	1	1	2	0	0	0	0	1	0	0	0	0	0	0	0	0	1	0	0	0	0	1	0	0	0	0	0	0	0	0	0	0	0	0	2	1	2	1
618	68	1	3	2	1	1	3	1	1	0	0	0	0	0	0	0	0	0	0	0	1	1	0	0	1	1	0	0	0	1		0	0		0	0		0	0	0	0	2	4
619	77	2	2	2	2	1	1	2	1	0	0	0	0	1	0	0	0	1	0	1	1	1	0	0	1	1	0	1	0	0		0	0		0	0	5	3	0	5	4	2	2
620	77	1	2	2	2	3	2	2	1	0	0	0	0	0	0	0	0	1	0	0	0	1	0	0	0	0	0	0	0	0	0	0	0	0	0	0	4	2	0	5	4	1	3
621	70	1	1	4	2	2	1	2	0	0	0	0	0	0	0	0	0	0	0	0	0	0	0	0	0	0	0	0	0	0	0	0	0	0	0	0	7	1	30	2	1	2	2
622	74	2	1	4	2	1	1	2	1	0	0	0	0	1		0	0	1	0	1	0	1	0	0	0	1	0	0	0	1	0	0	0	0	0	0	0	0	0	0	1	1	3
623	81	2	2	1	1	1	2	2	0	0	0	0	1	1	1	0	1	1	1	0	0	1	0	0	0	0	1	0	0	0	0	0	0	0	0	0	0	0	0	5	5	2	1
624	69	1	1	2	2	3	2	4	1	1	1	1	1	1	1	1	0	1	1	1	1	0	0	0	1	1	1	1	0	1		0	0		0	0	5	0	30	2	5	2	3
625	68	2	1	2	1	1	1	2	1	0	1	0	0	0	0	0	1	1	1	0	0	0	1	0	1	1	1	1	0	1	5	5	30	5	5	30	5	6	0	2	3	2	2
626	79	2	3	1	2	1	1	1	0	0	1	0	0	0	0	0	0	0	0	0	0	0		0	0	0	0	0	0	0	0	0	0		0	0	6	1	0	3	4	2	3
631	80	1	2	3	1	3	2	2	0	0	0	0	0	0	0	0	0	0	0	0	0	0	0	0	0	0	0	0	0	0	0	0	0	0	0	0	0	0	0	5	4	2	2
632	69	2	0	3	1	1	1	2	0	0	0	0	0	0	0	0	0	1	0	1	1	0	0	0	1	1	0	0	0	0	0	0	0	0	0	0	5	15	0	2	4	2	2
633	67	2	4	2	2	2	3	2	0	0	0	0	1	0	0	0	0	0	0	1	0	0		0	1	0		0	0	0	0	0	0	0	0	0	0	0	0	2	3	1	2
635	71	2	2	2	1	1	1	2	0	0	0	0	1	1	0	0	0	1	1	1	1	1	0	0	1	1	0	0	0	1	0	0	0	4	5	30	4	5	30	2	2	2	1
636	75	1	2	4	2	2	2	2	0	0	0	0	1	1	0	0	0	0	0	0	0	1	1	0	1	0	0	0	0	0	0	0	0	0	0	0	6	0	0	5	4	2	1
638	66	1	4	4	2	1	1	2	1	0	0	1	1	0	0	0	0	1	0	1	0	0	0	0	1	0	0	0	0	0	0	0	0	2	2	0	0	0	0	3	2	2	2
639	79	1	1	2	1	1	1	1	0	0	0	0																			7	0	40	0	0	0	7	0	40	4	4	1	3
640	75	2	1	2	2	1	1	1	0	0	0	0	0	0	0	0	0	0	0	1	1	0	0	0	0	0	0	0	0	0		0	0		0	0	7	1	0	5	3	1	2
641	80	1	2	2	1	1	1	1	0	0	0	0	0	1	0	0	0	0	0	0	1	0	0	0	0	0	0	0	0	0	1	1	0		0	0		0	0	4	4	2	4
642	76	2	2	2	1	1	1	1	0	0	0	0	0	0	0	0	0	0	0	0	0	0	0	0	0	0	0	0	0	0		0	0		0	0		0	0	4	3	2	4
643	67	1	1	4	1	3	3	2	0	0	0	0	0	0	0	0	1	1	0	0	0	0	0	0	0	0	1	0	0	0		0	0		0	0		2	0	2	3	1	3
644	65	2	2	4	1	2	1	1	0	0	0	0	0	0	0	0	1	0	1	0	0	0	1	0	1	0	0	1	0	0	0	0	0	0	0	0		3	0	2	2	2	4
645	71	2	2	2	2	1	1	2	1	0	0	0	0	1	0	0	0	1	0	1	0	1	0	1	0	1	1	0	0	0	0	0	0	0	0	0	0	0	0	5	1	2	2
646	76	1	4	1	2	2	1	2	0	0	1	0	1	1	1	0	1	1	1	1	0	0	1	1	1	1	0	0	0	0	0	0	0	0	0	0	0	0	0	3	1	1	2
647	78	1	0	3	2	1	2	2	1	0	0	0	0	0	0	0	0	0	0	0	0	0	0	0	0	0	0	0	0	0	0	0	0	0	0	0	0	0	0	3	2	2	4
648	72	2	1	2	2	1	1	2	1	0	0	0	0	0		1	0	1	1	1	1	1	1	1	1	1	0	0	0	1	7	1	0	0	0	0	7	1	0	2	5	2	2
649	81	1	2	2	2	1	2	2	1	0	0	0	0	0	0	0	0	0	0	0	1	1	0	0	0	0	0	0	0	0	7	0	30	0	0	0	7	0	30	1	5	2	4
651	65	1	2	2	2	1	2	2	0	0	0	0	0	0	0	0	0	0	0	0	0	0	0	0	0	0	0	0	0	0	5	5	0	5	5	0	5	2	0	2	1	2	4
652	66	2	2	2	2	1	2	1	0	1	0	0	0	0	0	0	0	0	0	0	0	0	1	0	0	0	0	0	0	0		0	0		0	0	2	0	30	3	3	2	3
653	80	2	1	3	2	1	1	2	1	0	0	0	0	0	0	0	0	0	0	0	0	0	0	0	0	0	0	0	0	0	0	0	0	0	0	0	0	0	0	3	2	1	3
655	83	1	1	3	2	4	2	2	0	0	0	0	0	0	0	0	0	0	0	0	0	1	0	0	0	0	0	0	0	0	0	0	0	0	0	0	7	1	20	5	4	1	2
656	84	2	1	1	2	1	1	3	0	1	0	0	0	1	0	0	0	1	0	1	1	1	1	1	1	1	1	0	0	0	0	0	0	0	0	0	3	0	20	1	5	2	1
657	69	1	2	1	1	3	2	2	1	1	0	0	0	1	0	0	0	0	1	1	0	1	0	0	1	0	0	0	0	1	0	0	0	0	0	0	0	0	0	1	3	2	3
659	72	2	2	3	2	1	1	2	0	0	1	0	0	0	0	0	0	0	0	0	0	0	0	0	0	0	0	0	0	0	0	0	0	0	0	0	0	0	0	3	5	1	3
661	77	2	1	2	2	3	1	2	1	0	0	0	0	0	0	0	0	0	0	0	1	1	0	0	1	0	0	0	0	0	0	0	0	0	0	0	2	0	10	3	3	1	3
662	80	1	1	2	2	3	2	1	0	0	0	0	0	1	0	1	0	0	0	0	0	1	0	0	0	0	1	1	1	0	0	0	0	0	0	0	1	3	0	4	4	1	3
663	65	1	3	2	2	2	3	2	0	0	0	0	0	0	1	0	0	1	0	0	1	0	0	0	0	0	0	0	0	0	0	0	0	0	0	0	5	0	30	2	1	1	2
665	72	2	1	2	2	1	1	4	0	0	0	0	0	1	0	0	0	1	0	0	0	1	0	1	1	1	0	1	0	0	0	0	0	0	0	0	3	0	30	4	2	1	2
666	72	1	3	2	2	4	2	2	0	1	0	0	0	1	0	0	0	0	0	1	1	0	0	0	1	0	0	0	0	0	0	0	0	0	0	0	2	1	0	4	5	1	2
667	82	2	1	4	2	1	1	2	0	0	0	0	0	1	1	1	1	1	1	1	1	1	1	1	1	1	1	1	0	1		0	0	3	30	0		0	0	3	0	2	2
668	87	1	1	4	2	3	2	2	0	0	0	0	0	1	1	1	1	1	1	1	1	1	1	1	1	1	1	1	1	1	0	0	0	0	0	0	0	0	0	1	4	2	1
669	72	1	2	2	2	4	2	2	1	0	0	0	0	0	0	0	0	0	0	0	0	0	0	0	0	0	0	0	0	0	0	0	0	6	3	0	7	2	30	5	1	2	3
670	68	2	1	2	2	1	1	2	0	0	0	0	0	0	0	0	0	0	0	0	0	0	0	0	0	0	0	0	0	0	0	0	0	0	0	0	7	2	30	1	2	2	4
671	79	1	1	3	2	2	2	2	1	0	0	0	0	1	0	0	0	0	0	1	0	1	0	0	0	0	1	1	0	1	0	0	0	3	2	0	3	0	20	1	2	2	2
672	76	1	4	2	2	1	2	1	0	0	0	0	0	0	0	0	0	0	0	0	0	1	0	0	0	0	0	0	0	0	0	1	0	4	3	0	4	4	0	2	2	2	3
673	70	2	3	2	2	1	1	2	0	0	0	0	0	0	0	0	0	0	0	0	0	0	0	0	0	0	0	0	0	0	0	0	0	3.5	3	0	3.5	0	30	3	2	2	3
677	75	1	2	2	2	3	3	2	1	0	0	0	0	1		0	0	0		0	1	0	0	0	1	0	0	0	0	0	0	0	0	1	0	0	7	2	0	3	2	1	3
678	69	2	2	2	2	2	1	2	0	0	0	0		1	0	0			0		1	0		0	1	0		0	0			0	0	1	1	30	0	0	0	4	3	1	3
679	66	1	2	4	2	3	1	2	1	0	0	0	0	0	0	1	0	0	0	0	0	0	0	0	0	0	0	0	0	0	0	0	0	1	1	0	4	1	0	5	3	1	4
681	88	1	1	0	2	0	0	2	0	0	1	0																				0	0		0	0		0	0	1	0	2	2
682	74	2	1	3	2	0	2	2	1	0	0	0		1	1	0	1	1	1	1	0	1	1	1	1	1	1	0	0	0	5	0	0	2	2	0	7	0	30	3	3	1	2
683	70	1	2	2	1	3	1	2	0	0	0	0	0	0	0	0	0	1	0	1	0	0	0	0	0	1	0	0	0	0	0	0	0	0	0	0	4	0	0	2	5	2	2
687	65	1	4	2	2	3	2	1	0	0	0	0	1	0	1	0	1	0	0	0	0	0	1	0	0	0	1	0	0	0		0	0		0	0	5	0	40	5	5	1	1
688	81	2	3	1	2	1	1	3	1	0	0	0	1	1	0	0	0	1	0	1	0	1	0	0	1	1	1	0	0	0		0	0	2	1	0	4	0	20	4	5	1	1
689	73	1	2	2	2	1	2	1	1	0	0	0	0	0	0	0	0	0	0	0	0	0	0	0	0	0	0	0	0	0	4	1	30	0	0	0	4	1	30	5	3	2	4
690	70	2	1	2	2	1	1	2	1	0	0	0	0	0	0	0	0	0	1	0	1	0	0	0		0	0	0	0	0	0	0	0	0	0	0	5	1	0	1	3	1	3
691	72	2	1	4	2	1	1	2	1	0	0	0	0	1	1	1	0	1	0	1	0	1	0	0	1	1	1	0	0	1	0	0	0	0	0	0	4	1	0	1	2	2	4
692	76	1	2	4	2	4	2	4	1	0	0	0	0	1	1	1	1	1	1	1	0	1	0	0	0	0	0	0	0	0	0	0	0	0	0	0	0	0	0	4	1	2	2
695	77	1	2	4	1	2	2	2	1	0	0	0	0	0	0	0	0	0	0	0	0	0	0	0	1	0	0	0	0	0		1	0		0	0		1	0	4	4	1	3
696	72	2	3	4	2	1	1	3	1	1	0	0	0	1	0	0		1	0	0	1	1	1	1	1	1	1	0	0	0	0	0	0	0	0	0	7	3	0	2	1	2	1
697	65	1	2	4	1	3	2	2	1	0	0	0	0	1	1	1	1	1	1	1	1	1	0	1	1	1	1	1	1	0	0	0	0	0	0	0	0	0	0	3	5	2	1
698	65	2	2	4	1	1	3	3	1	1	0	0	1	1	1	0	1	1	1	1	0	1	1	1	1	1	1	0	0	1	0	0	0	0	0	0	0	0	0	1	3	2	1
699	67	2	2	4	1	1	1	1	0	0	0	0	0	1	0	0	0	1	0	1	1	0	0	0	0	0	0	0	0	0		0	0		0	0	3	1	0	2	4	2	2
700	66	1	2	4	1	2	1	3	1	1	1	0	0	0	0	0	0	0	0	0	0	0	0	0	0	0	0	1	0	0	0	0	0	0	0	0	6	0	30	1	3	2	3
701	88	2	1	3	2	2	1	2	1	0	1	1	0	0	0	0	0	1	0	1	0	1	0	0	0	0	0	0	0	0	5	1	0	5	1	30	5	1	30	5	5	2	2
703	87	2	2	4	2	1	1	1	1	0	0	0	0	1	0	0	0	0	0	1	0	1	0	0	1	0	0	0	0	1	0	0	0	0	0	0		0	40	4	2	2	2
706	69	2	3	4	1	1	2	1	0	0	0	0	0	0	0	0	0	0	0	0	0	1	0	0	0	0	0	0	0	0	0	0	0	0	0	0	0	0	0	3	2	2	3
707	76	1	4	4	2	2	2	2	1	0	0	0	0	0	0	0	0	0	0	0	1	0	0	0	0	0	0	0	0	0	1	0	30	2	1	0	1	0	30	5	5	2	4
708	81	1	2	4	2	1	1	2	0	0	0	1	1	1	0	0	1	0	1	0	0	1	1	0	1	1	0	0	0	1	0	0	0	0	0	0	0	0	0	2	1	1	2
710	92	2	1	3	2	1	1	3	1	0	0	0	0	0	0	0	0	0	0	0	1	0	0	0	1	0	0	0	0	0	0	0	0	0	0	0	0	0	0	4	3	1	2
711	67	1	2	4	1	3	2	1	0	0	0	0	0	0	0	0	0	0	0	0	0	0	0	0	0	0	0	0	0	0	0	0	0	0	0	0	2	1	0	2	1	2	4
714	74	2	1	2	2	1	1	2	0	0	0	0	0	1		0		1	0	0	0	1	0	0	0		1	1	0	1	0	0	0	0	0	0	5	0	0	1	3	2	2
715	77	1	1	2	1	3	2	2	0	0	0	0	0	0	0	0	0	0	1	0		0	0	0	0	0	1	0	0	0	0	0	0	0	0	0		0	0	0	1	2	2
716	74	2	1	4	2	1	1	2	0	0	0	0	0	1	0	0	0	0	0	0	0	0	0	0	1	0	0	0	0	1	0	0	0	0	0	0	3	0	40	3	2	2	3
717	78	1	2	4	2	3	2	2	1	1	0	0	1	1	1	1	1	1	1	1	0	0	0	0	1	1	0	0	0	0	0	0	0	0	0	0	0	0	0	2	3	2	2
718	73	1	2	2	1	3	3	2	0	0	0	0	1	0	0	0	0	1	0	0	1	0	0	0	1	0	1	0	0	1	0	0	0	0	0	0	0	0	0	1	1	2	2
719	86	2	1	1	2	1	1	2	1	0	0	0	1	1	0	0	0	1	0	1	0	1	0	0	1	0	0	0	0	0	0	0	0	0	0	0	4	1	0	5	2	1	2
721	78	1	2	2	2	1	2	2	0	0	0	0	0	1	0	0	0	0	0	0	1	1	0	0	1	1	1	0	0	0	5	0	20	0	0	0	5	0	20	2	3	1	3
722	74	2	2	2	2	1	1	2	0	0	0	0	0	0	0	0	0	0	0	0	0	0	0	0	0	0	0	0	0	0	0	0	0	3	0	10	5	1	0	3	2	1	4
726	84	1	2	4	0	1	3	2	0	1	0	0	0	1	0	0	0	0	0	0	0	1	0	0	0	0	0	0	0	0	0	0	0	0	0	0	7	7	0	4	3	1	3
727	79	2	2	4	2	1	1	2	0	0	0	0	0	0	0	0	0	0	0	0	0	1	0	0	0	0	0	1	0	0	0	0	0	0	0	0	0	0	0	1	1	2	4
730	80	2	2	2	2	1	1	2	1	0	0	0	1	1	1	0	1	1	0	1	1	1	0	0	1	1	0	1		0	0	0	0	0	0	0	0	0	0	1	3	1	3
731	85	1	2	2	2	3	2	2	1	0	0	0	0	0	0	0	0	0	0	0	0	0	0	0	1	0	0	0	0	0	3	0	15	4	0	10	4	0	30	3	2	2	2
732	66	2	3	1	2	1	1	3	0	0	0	0	1	1	1	1	1	1	1	1	1	1	1	1	1	1	1	0	1	1	0	0	0	0	0	0	0	0	0	2	3	1	1
733	75	1	2	1	2	3	3	2	1	0	0	0	0	0	0	1	1	0	0	0	1	0	1	0	1	1	0	0	0	0	0	0	0	0	0	0	0	0	0	4	3	2	2
734	76	1	3	4	1	2	3	2	1	0	0	0	0	1	0	0	0	1	0	0	1	1	0	0	1	0	0	0	0	1	0	0	0	0	0	0	0	0	0	3	2	2	2
735	76	2	2	4	1	1	1	2	0	0	0	0	1	0	0	0	1		0	1	1	1	1	1	1	1	1	1	0	0	0	0	0	0	0	0	0	0	0	2	1	2	2
736	84	2	1	3	2	1	1	1	0	0	0	0	0	0	0	0	0	0	0	0	0	0	0	0	0	0	0	0	0	1	5	1	30		0	0	5	1	30	2	4	1	4
737	76	1	2	2	1	3	2	4	1	0	0	0	0	1	0	0	0	0	1	1	0	0	0	1	1	0	0	0	0	1	0	0	0	0	0	0	4	0	0	5	5	2	3
738	72	2	2	2	2	1	1	3	0	0	0	0	0	1	0	0	0	0	0	0	1	1	0	0	0	0	0	1	0	0	0	0	0	4	2	0	4	1	0	3	2	2	2
739	80	1	1	4	2	3	3	1	1	0	0	0	0	1	0	0	0	0	0	0	0	1	0	0	0	0	0	1	0	0	4	0	40		0	0	4	0	40	1	2	2	4
740	74	2	1	4	2	1	1	2	1	0	0	0	0	0	0	0	0	0	0	1	1	0	0	0	1	1	0	0	0	0	0	0	0	0	0	0	5	1	0	3	4	2	3
744	68	2	2	4	2	1	2	1	0	0	0	0	0	0	0	0	0	0	0	0	0	0	0	0	0	0	0	0	0	0	0	0	0	0	0	0	0	0	0	3	1	2	2
745	78	1	1	4	2	2	3	2	1	0	0	0	1	1	0	0	0	1	1	1	1	0	0	0	0	1	0	0	0	0		0	0		0	0		0	0	2	5	1	2
746	72	2	1	4	2	1	1	3	0	0	0	0									1	0		1	1				1	1	0	0	0	0	0	0	0	0	0	1	1	1	0
747	79	2	1	3	2	1	1	2	0	0	0	0	0	1	0	1	0	1	0	0	1	0	0	0	1	0	0	1	0	0	0	0	0	0	0	0	7	0	0	3	3	1	4
749	74	1	2	4	2	2	2	2	0	1	0	1	0	0	0	0	0	0	0	0	0	1	0	0	1	0	0	0	0	0	0	0	0	0	0	0		2	0	4	4	2	3
750	70	2	2	4	1	2	1	2	1	0	0	0	0	0	0	0	0	0	0	0	0	0	0	0	0	0	0	0	0	0	0	0	0	0	0	0	7	3	0	4	2	2	3
751	78	1	1	4	2	1	2	2	0	0	0	0	0	0		1	1		0	0	0	0	0	0	0	0	0	0	0	0	0	0	0	0	0	0	0	0	0	1	1	1	4
752	82	2	2	4	2	1	1	2	1	0	0	0	0	0		0	0		0		0	1	0	0	0			0	0	0		0	0		0	0		0	0	3	3	2	4
753	79	2	2	4	2	1	1	3	1	0	0	0	0	1	0	1	1	0	0	0	0	1	1	1	1	1	1	1	0	0	0	0	0	0	0	0	3	0	30	1	1	2	2
756	72	2	1	2	2	1	1	2	0	0	0	0	0	0	0	0	0	1	0	0	1	0	1	0	1	1	0	0	0	0	0	0	0	0	0	0	7	1	30	2	5	2	3
757	68	1	2	4	1	1	2	3	1	1	0	1	1	1	1	1	1	1	0	1	0	1	0	0	1	1	1	0	0	1	0	0	0	0	0	0	0	0	0	2	5	2	1
758	79	2	2	3	2	1	1	1	1	0	0	0	0	0	0	0	0		1	1	0	0	0	0	1	0	0	0	0	0	0	0	0	0	0	0	7	0	0	3	2	1	2
759	84	2	0	4	1	1	1	2	1	0	0	0	0	0	0	0	1	0	0	0	0	0	0	0	1	0	0	0	0	0	0	0	0	0	0	0	0	0	0	0	3	2	3
760	84	1	0	0	0	0	0	2	1	0	0	0		0	0	0	1	0		0	0	0		0	1	0	0	1		0	0	0	0	0	0	0	0	0	0	0	3	2	4
761	65	2	3	2	2	1	1	1	0	0	1	0	0	0	0	0	0	0	0	0	0	1	0	0	0	0	0	0	0	0		0	0		0	0		0	0	1	0	2	4
762	68	1	2	2	1	3	1	2	0	0	0	0	0	0	0	0	0	0	0	0	0	0	0	0	0	0	0	0		0	0	0	0	0	0	0	5	1	10	5	4	1	3
765	73	2	1	0	2	1	1	2	0	0	0	0	1															0	0	0		0	0		0	0		0	0	0	0	1	1
769	77	2	1	1	2	1	1	1	0	1	0	0	0	0	0	0	0	1	1	0	1	0	0	0	1	0	1	0	0	0	5	1	0	0	0	0	5	1	0	1	5	1	3
770	89	2	5	3	2	1	1	2	0	0	0	0	0	1	0	0	0	0	0	1	0	0	1	0	1	0	0	1	0	1	0	0	0	0	0	0	0	0	0	5	2	2	3
772	68	2	2	4	1	2	2	1	1	0	0	0	0	0	0	0	0	0	0	0	0	1	0	0	0	0	0	0	0	0	3	0	15	4	1	0	7	0	30	2	1	2	4
774	84	2	1	3	2	1	1	2	1	0	0	0	0	1	0	0	0	1	0	0	1	0	0	1	0	0		0	0	0	0	0	0	0	0	0	7	5	0	1	3	1	4
775	80	2	1	4	2	1	1	2	1	0	0	0	0	1	0	0	0	1	0	1	0	1	0	0	1	1	1	0	1	0	0	0	0	4	0	20	5	0	30	1	2	2	1
776	85	1	1	4	2	4	2	4	1	0	0	0	1	1	0	1	1	1	1	1	1	1	1	1	1	1	1	1	1	0	0	0	0	0	0	0	0	0	0	3	1	2	1
779	67	2	1	2	2	1	1	2	0	0	1	0	0	0	0	0	0	0	0	0	0	0	0	0	0	0	0	0	0	0	0	0	0	0	0	0	6	0	30	4	4	2	3
780	71	1	2	2	1	1	2	2	0	0	0	0	0	0	0	0	0	0	0	0	0	0	0	0	0	0	0	0	0	0	4	3	0	0	0	0	7	2	0	3	2	2	4
781	68	1	2	4	1	3	2	2	0	0	0	0	0	0	0	0	0	1	0	1	0	0	0	0	0	0	1	0	0	0	0	0	0	5	7	0	0	0	0	1	4	1	2
782	82	2	1	3	2	1	1	2	1	0	0	0	0	1	1	0	0	0	0	1	1	1	0	1	1	1	1	1	1	1	0	0	0	0	0	0	0	0	0	1	5	2	4
783	73	1	1	4	1	3	3	1	1	0	0	0	0	0	0	0	0	0	0	0	0	0	0	0	0	0	0	0	0	0	0	0	0	0	0	0	6	8	0	2	1	0	2
784	73	2	1	4	2	1	1	2	1	0	0	0	0	1	1	0	0	1	0	1	0	1	0	1	0	1	1	0	0	0	0	0	0	0	0	0	3	0	0	4	1	2	4
786	71	2	1	1	2	1	3	2	0	0	0	0	1	1	1	1	0	1	0	1	0	0	1	1	0	1	1	0	0	0	0	0	0	0	0	0	3	0	20	2	5	1	2
787	66	1	2	2	1	2	1	2	0	0	0	0	0	0	0	0	0	0	0	0	0	0	0	0	0	0	0	0	0	0	0	0	0	3	2	0	7	1	0	3	4	2	3
788	66	2	2	2	2	1	1	1	0	0	0	0	0	0	0	0	0	0	0	0	0	1	0	0	1	0	0	0	0	0	0	0	0	5	1	0	0	0	0	3	3	2	3
789	68	2	1	1	1	3	1	2	0	0	0	0	0	0	0	0	0	0	0	0	0	0	0	0	0	0	0	0	0	0	0	0	0	0	0	0	7	2	0	2	2	2	2
790	73	2	2	2	2	1	1	2	0	0	0	1	1	0	0	0	0	0	0	0	0	1	0	0	0	0	0	0	0	1	0	0	0	0	0	0		1	0	4	5	1	3
791	74	1	2	2	2	3	3	2	0	0	0	0	0	1	1	1	1	1	0	1	1	1	1	1	1	1	0	1	0	1	3	0	30	0	0	0	3	0	30	1	5	1	2
792	66	1	2	2	1	3	2	2	0	0	0	0	0	1	0	0	0	0	0	0	0	1	0	0	0	0	0	0	0	0	5	3	0	5	5	0	5	0	20	3	2	2	2
793	67	1	3	2	1	3	2	2	0	0	0	1	0	0	0	0	0	0	0	0	0	0	0	0	0	0	0	0	0	0	0	0	0	0	0	0	1	3	0	1	5	2	4
794	66	2	3	2	1	1	2	1	0	0	0	0	0	0	0	0	0	0	0	0	0	0	0	0	0	0	0	0	0	0	3	1	0		0	0		0	0	2	2	2	4
795	73	2	3	3	1	2	1	2	1	0	0	0	0	0	0	0	0	0	0	0	0	0	0	0	0	0	0	0	0	0	0	0	0	0	0	0	7	9	0	3	4	1	2
796	80	2	2	4	2	1	1	3	1	0	0	0	1	0	0	0	1	0	1	0	0	0	0	0	1	0	0	0	0	0	0	0	0	0	0	0		0	50	3	1	2	2
797	80	1	2	4	2	3	2	2	0	1	0	0	0	0	0	0	0	0	0	0	0	0	0	0	0	0	0	0	0	0	4	2	0	3	1	0	4	2	0	5	1	2	4
800	91	2	3	3	2	1	1	2	0	0	0	0	0	1	0	0	0	0	0	0	1	1	0	0	1	0	0	0	0	0	0	0	0	0	0	0	5	1	0	4	3	1	2
801	70	1	4	1	2	1	1	1	1	0	0	0	0	1	0	0	0	0	1	1	1	0	0	0	1	0	0	0	0	0	0	0	0	3	1	10	0	0	0	2	2	1	4
802	71	1	2	4	1	1	3	2	1	0	1	0	0	0	0	0	0	0	0	0	0	0	0	0	0	0	0	0	0	0	0	0	0	6	1	30	6	1	0	5	5	2	4
803	74	2	1	4	1	2	2	2	1	0	1	0	0	0	0	0	0	0	0	0	0	0	0	0	0	0	0	0	0	0	0	0	0	6	0	30	6	0	30	1	3	2	4
804	78	1	1	1	2	1	2	2	0	0	0	0	0	1	0	0	1	1	0	0	0	0	1	0		0	0	1	0	0	0	0	0	0	0	0	0	0	0	4	4	1	1
805	67	1	1	2	2	2	2	2	0	1	0	0	0	1	1	1	0	1	0	1	0	0	0	1	1	1	1	0	0	1	3	1	0	3	0	30	3	0	30	4	4	1	2
806	77	1	2	3	2	3	1	1	1	0	0	0	1	0	0	0	0	0	0	0	0	0	1	1	1	1	1	0	0	1	0	0	0	0	0	0	2	0	30	2	3	2	3
807	76	1	2	2	2	2	2	2	1	0	0	0	0	0	0	0	0	0	0	0	0	0	0	0	0	0	0	0	0	0	0	0	0	0	0	0	6	1	0	4	2	2	3
808	76	2	1	2	2	1	1	2	0	0	0	0	0	0	0	1	0	0	0	0	1	0	0	0	1	0	0	0	0	0		0	0		0	0	7	0	60	2	2	2	4
809	66	2	2	3	2	1	1	1	0	0	0	0	0	0	0	0	0	0	0	0	0	0	0	0	0	0	0	0	0	0	0	0	0	0	0	0	6	0	30	4	3	2	2
810	77	1	1	4	2	4	2	2	1	0	1	0	1	1	1	1	0	1	0	1	1	0	1	0	0	1	1	0	1	0		0	0		0	0	3	1	0	3	3	2	3
811	67	1	2	4	1	1	3	1	1	0	0	0	0	0	0	0	0	0	0	0	0	0	0	0	0	0	0	0	0	0	0	0	0	0	0	0	4	6	0	2	2	2	4
812	73	1	1	2	2	1	2	2	0	0	0	0	1	1	1	0	0	0	0	1	0	1	1	0	1	0	0	0	0	1		0	0		0	0	7	1	0	4	3	2	3
813	65	1	2	1	1	3	1	2	1	0	0	0	0	1	1	0	1	1	1	1	0	1	1	1	0	1	1	1	0	0	0	0	0	0	0	0	0	0	0	0	0	2	2
817	86	2	5	3	2	1	1	2	1	0	1	0	0	1	0	0	0	0	0	1	1	0	0	0	1	1	0	0	0	0	0	0	0	0	0	0	0	0	0	1	1	2	3
818	66	1	2	2	1	2	2	2	0	0	0	0	0	0	0	0	0	0	0	0	0	0	0	0	0	0	0	0	0	0	0	0	0	0	0	0	5	1	0	2	2	2	2
819	66	2	2	2	1	1	2	2	0	0	1	1	0	0	0	0	0	0	0	0	1	0	0	0	0	0	0	0	0	0	0	0	0	0	0	0	2	0	0	1	3	2	2
820	78	2	2	4	2	1	1	1	0	0	0	0		1	1	0	0	0	0	1	1	0	0	0	1	1	0	0	0	0	0	0	0	0	0	0		0	20	3	3	1	3
821	86	1	2	4	2	1	1	1	0	1	0	0	0	1	0	0	0	0	0	0	0	1	0	0	0	0	0	0	0	0	5	2	0	0	0	0	5	2	0	2	2	1	2
822	73	2	2	3	2	1	1	2	1	0	0	0	0	0	0	0	0	0	0	0	0	1	0	0	0	0	0	0	0	0	0	0	0	0	0	0	7	10	0	4	3	2	2
823	68	2	3	3	2	1	1	1	0	1	0	0	0	0	0	0	0	1	0	1	0	1	0	1	0	1	0	0	0	1	0	0	0	0	0	0	7	2	0	5	1	1	2
824	82	1	2	2	2	1	2	2	1	0	0	0	0	0	0	0	0	0	0	0	0	0	0	0	0	0	0	0	0	0	0	0	0	7	1	0	7	1	10	5	1	2	4
825	75	2	2	2	2	1	1	3	1	0	1	1	0	1	0	0	0	1	0	1	1	1	0	0	1	1	1	0	0	0	0	0	0	0	0	0	7	0	0	4	4	2	2
826	84	1	2	2	2	4	2	4	1	0	1	1	1	1	1	1	1	1	1	1	0	1	1	1	1	1	1	0	0	1	0	0	0	0	0	0		0	20	2	5	2	1
827	80	1	1	4	2	1	2	1	1	0	0	0	0	0	0	0	0	0	0	0	0	1	0	0	1	1	1	1	1	0	0	0	0	0	0	0	0	0	0	3	5	1	4
828	74	2	1	4	2	1	1	1	0	0	1	0	0	0	0	0	0	0	0	0	0	0	0	0	0	0	0	0	0	0	0	0	0	5	0	30	7	2	0	2	1	2	3
829	80	2	5	1	2	1	1	2	1	0	1	0	0	1	0	0	0	0	0	0	0	1	0	0	1	0	0	0	0	0	0	0	0	1	2	0	3	0	30	5	5	2	2
830	92	2	1	3	2	1	1	3	1	0	0	0	1	1	1	1	1	1	0	1	1	1	0	1		1	1	1	0	1	0	0	0	0	0	0	1	0.5	0	2	2	2	2
831	77	1	2	4	2	3	2	1	1	0	0	1	0	0	0	0	0	0	0	0	0	0	0	0	0	0	0	0	0	0	0	0	0	0	0	0	6	5	0	4	5	2	4
832	84	1	5	5	1	2	2	2	1	0	0	0	0	0	0	0	0	0	0	0	0	1	0	0	0	0	0	0	0	0	0	0	0	0	0	0	0	0	0	3	3	1	2
833	71	1	1	4	1	1	2	1	0	0	0	0	0	0		0	0	0	0	0	0	0	0	0	0	0	0	0	0	0	6	0	0		0	0	6	7.5	0	0	0	1	2
835	80	1	2	3	2	3	2	4	1	0	0	0	1	1	1	1	1	1	1	1	1	1	1	1	1	1	1	1	0	1	0	0	0	0	0	0	0	0	0	5	3	2	1
836	68	1	4	4	1	3	1	2	0	1	0	0	0	0	0	0	0	1	0	1	0	0	0	0	0	0	0	0	0	0	0	0	0	0	0	0	6	1	0	5	2	2	2
837	83	2	1	3	2	1	1	2	0	0	0	0	0	0	0	0	0	1	0	1	1	1	1	1	1	1	0	0	0		0	0	0	0	0	0	0	0	0	2	1	1	3
839	67	1	4	2	1	3	2	2	1	0	1	0	0	0	0	0	0	1	0	1	0	0	0	0	1	1	0	0	0	0	0	0	0	0	0	0	5	0	30	5	2	1	3
840	81	2	3	3	2	1	1	2	0	0	0	0	0	0	0	0	0	1	0	0	0	0	0	0	0	0	0	0	0	0		0	0		0	0		0	0	3	4	1	2
841	73	1	2	4	2	4	3	2	1	0	0	0	0	1	0	0	0	1	0	0	0	0	0	0	1	0	0	0	0	0	0	0	0	0	0	0		0	0	2	5	2	4
842	67	2	3	2	2	1	1	1	0	0	0	0	0	0	0	0	0	0	0	0	0	1	0	0	0	0	0	0	0	1	0	0	0	0	0	0	0	0	0	1	1	2	2
843	68	2	2	2	2	1	1	2	0	1	0	0	1	0	0	0	0	0	0	1	1	0	0	0	1	0	0	0	0	0		0	0		0	0	3	0	10	4	5	2	3
844	66	1	1	2	2	4	2	3	1	0	0	0	0	1	0	0	0	0	0	0	0	0	0	0	1	1	0	0	0	0		0	0		0	0		0	0	2	5	2	3
846	81	1	2	4	2	3	2	2	1	0	0	0	0	0	0	0	0	0	0	0	0	0	0	0	1	0	0	0	0	0	0	0	0	0	0	0	3	0	40	3	2	2	4
847	72	1	1	4	1	3	3	2	1	1	0	0	0	0	0	0	0	0	0	0	0	0	0	0	0	0	0	0	0	0	6	2	0	7	2	0	7	1	0	2	3	1	4
849	83	2	1	1	2	1	1	2	0	0	1	0	0	1	1		0	1	0	1	1	1		1				0	0	0	0	0	0	0	0	0	1	0	10	1	4	2	2
850	89	1	5	4	2	1	2	2	0	0	0	0	0	1	1	1		0	1	1	1	0	0	0	1	1	0	0	0	1	0	0	0	0	0	0	0	0	0	4	4	1	2
852	65	2	2	1	1	1	2	2	0	0	0	0	0		1	0	0	1	1	1	1	0	1	1	1	1	1	0	0	0	0	0	0	0	0	0		1	0	1	2	1	3
855	77	2	2	3	2	1	1	3	0	0	0	0	0	1		0	0	1	1	1	1	1		0	1	1	1	0	0	0	0	0	0	0	0	0		0	0	0	0	1	2
858	70	2	2	2	2	1	1	1	0	0	0	0	0	0	0	0	0	0	0		0	1	0	0	0	0	0	1	0	0	0	0	0	0	0	0	4	0	30	1	2	2	3
859	71	2	3	3	2	4	1	1	1	1	0	0	0	0	0	0	0	0	0	0	0	0	0	0	0	0	0	0	0	0		0	0	3	3	0	7	3	0	4	2	1	4
862	71	1	2	2	2	3	3	2	0	0	0	0	0	0	0	0	0	1	0	0	0	0	0	0	0	0	1	0	0	0	2.5	1	0	3	1	0	4	0	40	3	1	2	4
863	71	2	2	2	2	1	1	2	0	0	1	0	0	0	0	0	0	0	0	0	0	0	0	0	1	0	0	0	0	0	0	0	0	1	0	0	3	0	30	3	2	2	3
865	75	2	5	2	2	2	1	2	1	1	1	0	0	0	0	0	1	0	0	0	0	0	0	0	0	0	0	0	0	0	1	0	0	3	0	0	7	0	0	2	1	2	4
866	76	1	1	2	2	1	1	1	1	0	0	0	0	0	0	0	0	0	0	0	0	0	0	0	0	0	0	0	0	0	7	0	0	7	0	0	7	0	0	1	3	2	3
867	88	1	1	2	2	1	2	2	0	1	0	0	1	1	0	0	0	0	0	0	0	0	0	0	0	0	0	0	0	0	0	0	0	0	0	0	7	0	0	4	1	2	3
868	86	2	1	2	2	1	1	2	0	0	0	0	0	1	0	0		0	0	0	0	0		0	1	0	0	0	0	1	0	0	0	0	0	0		0	0	0	0	2	4
869	86	2	5	4	2	1	1	4	1	0	0	1	0	1	0	0	0	1	0	1	1	0	0	0	0	0	0	0	0	0	1	1	30		0	0		1	30	5	5	1	1
872	79	1	4	1	2	1	2	2	0	0	1	0	0	0	0	0		0		0	0	1	0	0		0	0	0	0	0	7	2	0		0	0	7	1	0	1	2	2	2
873	73	2	2	2	2	1	1	1	1	0	1	0	0	0	0	0	0	0	0	0	0	1	0	0	0	0	0	0	0	0	0	0	0		0	0	7	0	20	4	1	2	4
874	82	1	1	2	2	2	1	1	0	0	1	0	0	0	0	0	0	0	0	0	0	0	0	0	0	0	0	0	0	0	3	1	30	0	0	0	3	2	0	3	1	2	4
875	80	2	1	3	2	1	1	2	1	0	0	0	0	0	0	0	0	0	0	0	0	1	0	0	0	0	0	0	0	0	5	0	30		0	0	7	0	30	4	1	2	2
876	77	2	1	2	2	1	1	2	0	0	0	0	0	0	0	0	0	0	0	0	0	0	0	0	0	0	0	0	0	0	0	0	0	0	0	0	3	1	0	4	1	2	3
877	80	1	2	2	2	1	1	2	1	0	0	0	0	0	0	0	0	0	0	0	1	1	0	0	0	0	0	0	0	0	0	0	0	0	0	0	7	1	0	3	4	1	4
878	67	1	2	2	1	2	3	2	1	0	0	0	0	0	0	0	0	0	0	0	0	0	0	0	0	0	0	0	0	0	0	0	0	0	0	0	7	2	0	3	2	2	3
880	87	2	0	3	2	1	1	2	1	0	0	0	0	0	0	0	0	0	0	0	0	0	0	0	0	0	0	0	0	0	0	0	0	0	0	0	0	0	0	2	5	1	3
882	84	2	1	2	2	1	1	2	0	1	0	0	0	1	1	1	0	1	0	1	0	1	0	0	0	1	0	1	0	0		0	0		0	0		0	0	3	2	1	2
885	76	2	1	3	2	1	1	2	1	0	0	0	0	1	0	0	0	1	0	0	0	1	0	0		1	0	0	0	0	5	0	40	1	1	0	5	0	40	4	5	2	2
886	78	1	2	2	1	3	3	2	1	0	0	0	0	0	0	0	0	1	0	0	0	0	0	0	0	0	0	0	0	0	0	0	0	0	0	0	7	4	0	5	3	1	2
887	78	2	2	2	2	1	1	2	1	0	0	0	0	0	0	0	0	1	0	0	0	0	0	0	0	0	0	0	0	0	3	1	0	1	1	0	3	1	0	5	3	1	2
888	71	2	1	2	2	1	1	1	1	0	0	0	0	0	0	0	0		0	0	0	0	0	0	0	0	0	0	0	0	0	0	0	0	0	0	2	0	40	4	2	1	3
889	72	1	1	2	1	1	2	1	0	0	0	0	0	0	0	0	0	0	0	0	0	0	0	0	0	0	0	0	0	0		0	0	4	3	0		0	0	1	2	2	4
890	86	1	5	5	2	2	2	2	1	0	0	0		0	0	0	0	1	0	0	0	0	0	0	0	0	0	0	0	1		0	0		0	0	7	0	40	4	2	2	2
891	81	2	1	3	2	3	2	1	0	0	0	0	0	0	0	0	0	1	0	0	0	1	0	0	0	1	0	0	0	1	7	1	30	7	1	30	7	1	30	4	2	1	3
892	77	2	3	2	2	1	1	1	1	0	0	0	0	1	0	0	0	0	0	0	0		0	0	0	0	0	0	0	0	2	0	0		0	0	7	0	0	1	5	2	3
894	95	2	5	3	2	1	1	3	0	0	0	0	0	0	0	0	0	0	0	0	0	1	0	0	1	0	1	0	0	0	0	0	0	0	0	0		1	0	3	5	1	3
895	67	2	5	3	2	2	1	0	0	0	0	0	0	0	0	0	0	0	0	0	0	0	0	0	0	0	0	0	0	0	0	0	0	0	0	0		1	0	4	2	2	3
896	82	1	2	2	2	1	2	2	1	0	0	0	0	0	0	0	0	1	0	1	0	0	0	0	0	0	0	0	0	0	3	3	30	0	0	0	3	3	30	2	3	2	2
897	76	2	1	2	2	1	1	3	1	0	0	0	1	0	0	0	1	0	0	0	0	0	0	0	1	0	0	0	0	0	0	0	0	0	0	0	4	1	30	0	2	2	3
898	75	2	1	2	2	1	1	2	0	0	0	0	1	1		0	1	1	1	1	1	1	1	1	1		1	0	0	1	0	0	0	0	0	0	0	0	0	0	2	2	2
899	76	1	1	2	2	3	2	4	1	1	0	1	1	0	1	1	1	1	1	1	0	1	1	1	1	0	1	1	0	0		0	0		0	0		0	20	2	1	2	1
900	68	2	1	4	1	1	1	1	0	0	0	0	0	0	0	0	0	0	0	0	0	0	0	0	0	0	0	0	0	0	0	0	0	0	0	0	7	1	0	1	2	1	2
901	71	1	1	4	1	2	2	1	0	1	0	0	0	0	0	0	0	0	0	0	0	0	0	0	0	0	0	0	0	0	0	0	0	0	0	0	7	1	0	2	3	1	2
902	81	2	2	4	2	1	1	2	1	0	0	0	0	0	0	0	0	0	0	0	0	0	0	0	1	0	0	0	0	0	0	0	0	0	0	0	0	0	0	3	2	2	2
908	80	2	1	4	2	1	1	2	0	0	0	0	0	1	1	0	1	1	0	1	1	1	0	0	1	1	1	0	0	1	0	0	0	0	0	0	7	0	40	1	3	2	2
909	81	1	2	4	2	1	2	2	0	1	0	0	0	1	0	0	0	0	0	1	0	1	0	0	0	1	0	0	0	0	0	0	0	0	0	0	7	0	50	4	1	2	2
910	81	2	3	4	2	1	1	1	0	0	0	0	0	0	0	0	0	0	0	0	0	0	0	0	0	0	0	0	0	0		0	0		0	0	4	2	0	5	4	1	3
911	83	1	2	4	2	1	2	4	0	0	0	0	0	0	0	0	0	0	0	0	1	0	0	0	0	0	0	0	0	0		0	0		0	0	4	1	0	5	4	1	3
912	82	2	2	3	2	1	2	3	1	0	0	0	0	1	0	0	0	0	1	0	0	0	0	0	1	1	0	0	0	1	0	0	0	0	0	0	0	0	0	1	2	2	2
913	84	2	1	2	2	1	1	2	0	0	0	0	1	1	1	1	1	1	1	1	1	1	1	1	1	1	0	1	1	1	0	0	0	0	0	0	5	2	0	2	1	2	2
914	87	1	5	2	2	1	2	2	0	1	0	0	1	1	1	1	1	1	1	1	1	1	1			1	1	0	0	0	0	0	0	0	0	0		0	0	4	0	2	2
915	99	1	1	3	2	1	2	2	1	0	0	0	1	1	1	1	1	1	1	1	1	1	1	1	1	1	1	0	1	0	0	0	0	0	0	0	1	0	10	2	5	2	2
916	69	1	4	3	2	1	3	1	0	0	0	0	1	0	1	1	1	1	1	1	1	1	1	0	1	1	1	0	1	0	0	0	0	0	0	0	0	0	0	1	5	2	3
917	74	1	1	2	2	1	3	2	1	0	0	0	0	0	0	0	0	0	1	1	0	0	0	0	1	0	0	0	0	0	0	0	0	0	0	0	3	1	0	4	3	2	2
918	88	1	1	4	1	3	2	2	1	1	0	0	0	0	0	0	1	1	0	0	0	1	1	0	1	0	0	0	0	1	0	0	0		0	0		0	0	2	1	1	3
919	73	1	1	2	2	1	3	2	0	0	0	0	0	1	1	1	0	1	1	1	1	0	0	1	1	1	1	0	0	0	0	0	0	0	0	0	5	0	45	2	3	2	4
920	74	2	1	2	2	1	1	2	0	0	0	0	0	1	1	1	0	1	1	1	1	0	0	1	1	1	1	0	0	0	0	0	0	0	0	0	5	0	45	1	3	2	4
922	92	2	2	3	2	1	1	3	1	0	0	0	0	1	0	1		1	0	1	1	1	0	1	1	1	0	0	0	0	0	0	0	0	0	0	0	0	0	1	5	1	2
923	84	1	5	4	2	1	2	2	0	0	0	0	0	0	0	0	1	0	1	1	0	1	1	0	1	0	0	0	0	0		0	0		0	0	2	0	0	5	1	2	4
924	83	2	2	4	2	1	1	4	1	0	0	0	0	1	1	1	1	1	0	1	1	1	0	1	1	1	0	1	0	1	0	0	0	0	0	0	0	0	0	1	1	2	1
925	77	2	1	2	2	1	1	2	0	0	0	0	1	1	1	1	0	1	1	1	0	1	1	0	1	1	0	0	0	0	0	0	0	0	0	0	7	2	0	2	3	2	3
926	74	1	2	2	2	3	2	2	1	0	0	0	1	1	1	1	0	1	1	1	0	1	1	0	1	1	0	0	0	0	0	0	0	0	0	0	7	4	0	2	4	2	2
927	85	2	1	2	2	1	1	2	1	0	0	0	0	1	1	0	0	0	0	0	1	0	0	1	1	1	0	0	0	0	0	0	0	0	0	0	2	0	10	2	3	2	4
928	89	1	2	2	2	1	2	1	0	1	0	0	0	1	1	0	0	0	0	1	1	0	0	0	1	1	1	0	1	0	0	0	0	0	0	0	7	0	0	1	1	2	4
929	71	2	2	1	2	1	1	2	0	0	1	0	0	0	0	0	0	0	0	0	1	0	0	0	0	0	0	0	0	0	3	0	45	0	0	0	7	1	30	3	5	2	3
930	66	1	2	4	2	1	2	3	0	1	0	1	1	0	0	0	0	0	0	0	0	0	0	0	1	0	0	0	0	0	2	0	20	0	0	10	2	0	30	1	5	2	3
931	73	2	1	4	1	1	1	2	1	0	0	0	1	1	0	0	0	0	0	0	0	0	0	0	0	1	0	0	0	0	1	0	5	1	0	5	5	2	30	3	3	2	2
932	83	1	1	4	2	1	2	0	0	0	0	0	0	0	0	0	0	0	0	0	0	0	0	0	0	0	0	0	0	0	0	0	0	0	0	0	0	0	0	3	2	2	4
933	81	2	1	4	2	1	1	1	1	0	1	0	0	1	0	0	0	0	0	0	0	0	0	0	0	0	0	0	0	0	0	0	0	2	0	45	2	0	45	4	4	2	4
934	75	2	2	2	2	1	1	2	0	0	0	0	0	0	0	0	0	1	0	0	0	1	0	0	0	0	1	0	0	0	0	0	0	0	0	0	4	0	40	2	2	1	3
935	82	1	2	2	2	1	1	1	0	1	0	0	0	0	0	0	0	0	0	0	0	0	0	0	0	0	0	0	0	0	3	1	30	0	0	0	4	1	30	5	2	1	3
940	83	1	2	4	2	4	2	4	1	0	0	0	1	1	1	0	1	1	1	1	1	1	1	1	0	1	1	1	1	1	0	0	0	0	0	0	0	0	0	1	1	2	3
942	83	2	1	4	2	1	1	3	1	0	0	0	1	1	1	0	0	1	0	0	0	1	0	0	1	0	0	0		0	0	0	0	0	0	0	3	1	30	1	2	2	2
943	87	1	2	4	2	1	2	2	0	1	0	0	0	0	0	0	1	0	1	0	0	0	0	0	0	0	0	0	1	0	5	1	0		0	0	5	1	0	3	4	1	3
944	82	2	1	4	2	1	1	3	1	0	0	0	1	1		0	1	1	0	1	1	0	0	0	1	1	1	0	0	0	0	0	0	0	0	0	0	0	0	1	1	1	2
945	78	2	0	3	2	1	1	3	1	0	0	0	1			1	1	0	0	1	0	1	1			1	0	1	0	0		0	0		0	0		0	30	4	0	1	1
946	80	1	2	3	2	0	2	4	0	0	0	0	1	1	1	1	0	1	0	1	0	0	1	1	1	0	1	0	0	0	0	0	0	0	0	0	0	0	0	0	1	1	1
947	67	2	2	4	2	1	1	1	0	0	0	0	0	0	0	0	0	0	0	0	0	0	1	0	0	1	0	0	0	0	0	0	0	5	2	0	7	0	0	3	1	2	2
948	75	1	4	4	2	1	2	2	1	0	0	0	0	0	0	0	0	0	0	0	1	0	0	0	0	0	0	0	0	0	0	0	0	3	1	0	5	1	0	4	3	2	2
949	89	1	1	1	2	4	2	1	0	0	0	0	0	1	0	0	0	0	1	1	1	1	0	0	1	0	0	0	0	0	0	0	0	0	0	0	7	0	30	0	0	0	0
950	86	2	1	3	2	1	1	2	0	1	0	0	0	0	0	0	0	0	0	0	0	0	0	0	0	0	0	0	0	0	0	0	0	0	0	0	0	0	0	2	3	1	2
954	72	2	1	2	2	1	1	1	1	0	0	0	0	0	1	1	0	1	0	1	0	0	0	0	0	0	0	0	0	0		0	0	0	0	0	5	1	0	1	5	2	4
955	81	1	1	2	2	3	2	1	0	0	0	0	0	0	0	1	0	1	0	1	0	0	0	0	0	0	0	0	0	0	0	0	0	0	0	0	5	1	0	4	4	2	4
956	81	2	1	3	2	1	1	2	1	0	1	0	0	0	0	0	0	0	0	0		1	0	0	0	0	0	0	0	0	0	0	0	0	0	0	3	0	15	2	4	2	3
957	76	2	2	1	2	1	1	2	1	1	0	0	0	0	0	0	0	0	0	1	1	0	0	0	1	0	0	0	0	0	0	0	0	0	0	0	2	0	0	3	1	2	2
959	69	2	2	0	2	2	1	1	0	0	0	0	0	1	1	1	0	1	0	1	1	0	1	0	1	0	1	0	0	0	7	0	30	0	0	0	7	0	0	5	3	2	3
960	72	1	5	4	1	2	1	2	0	0	0	0	0	0	0	0	0	0	0	0	0	0	0	0	0	0	0	0	0	0	0	0	0	0	0	0	7	8	0	4	4	1	2
961	74	1	2	2	2	3	2	2	0	0	0	0	0	1	0	0	0	1		0	0	0	0	0	1	0	0	0	0	1	1	1	0	0	0	0	2	1	0	5	1	2	2
962	74	2	2	2	2	1	1	2	0	0	0	0	0	0	0	0	0	0	0	0	0	0	0	0	0	0	0	0	0	0	1	2	0	2	2	0	3	1	0	3	1	2	4
963	80	1	2	2	2	2	2	1	0	0	0	0	0	0	0	0	0	1	0	0	0	0	0	0	0	0	0	0	0	0		0	0		0	0		0	0	0	0	2	4
965	67	2	3	2	2	3	1	3	1	0	0	0	1	0		0	1	1	1	0	1	1	1	0	1	1	1	0	0	0	0	0	0	6	0	0	0	0	0	1	1	1	1
966	84	2	1	2	2	3	1	1	1	0	0	0	0	0	0	0	0	0	0	0	1	0	0	0	0	0	0	0	0	0		0	0		0	0		0	0	1	2	1	4
968	69	2	2	2	2	1	1	2	0	0	1	0	0	0	0	0	0	0	0	0	0	0	0	0	0	0	0	0	0	0	0	0	0	4	0	30	4	0	30	4	2	2	3
969	74	1	4	2	1	2	2	2	0	0	0	0	0	0	0	0	1	1	0	1	0	1	0	0	0	0	0	0	0	1	0	0	0	3	4	0	7	1	30	5	5	2	1
970	75	2	1	2	2	1	1	2	0	0	0	0	0	0	0	0	0	0	0	0	0	1	0	0	0	0	0	0	0	1	0	0	0	0	0	0	3	1	0	3	2	1	4
971	78	1	2	2	2	3	1	2	0	0	0	0	0	1	0	0	0	1	0	0	1	1	0	0	1	0	0	1	0	0	2	1	0	0	0	0	2	1	0	2	2	2	3
973	87	2	3	3	2	1	1	1	1	1	0	0	0	0	0	0	0	0	0	0	0	0	0	0	1	0	0	0	0	0	0	0	0	3	1	0	7	0	30	1	5	2	4
975	68	1	4	2	2	3	2	2	1	0	0	0	0	0	0	0	0	0	0	0	0	0	0	0	0	0	0	0	0	0	0	0	0	0	0	0	3	0	30	3	3	2	4
976	68	2	3	2	1	1	1	2	1	0	1	0	0	0	0	0	0	0	0	0	0	0	0	0	1	1	0	0	0	0	0	0	0	0	0	0	3	1	0	2	3	2	3
977	83	2	1	4	2	1	1	2	1	0	0	0	0	0	0	0	1	1	0	1	1	0	0	0	1	1	0	0	0	0	0	0	0	0	0	0	0	0	0	1	2	1	2
979	78	2	2	3	2	1	1	2	0	0	1	0	0	0	0	0	0	0	0	0	0	0	0	0	0	0	0	0	0	0	0	0	0	0	0	0	7	0	0	5	3	1	3
980	74	2	2	3	2	1	1	2	0	0	0	0	0	0	0	0	0	0	0	0	1	0	0	0	1	0	0	0	0	0	0	0	0	0	0	0	6	12	0	1	4	1	2
981	68	2	2	2	1	2	1	2	0	0	0	0	0	1	0	0	0	0	0	0	0	1	0	0	0	0	0	0	1	0	5	0	10	0	0	0	6	6	0	1	3	2	2
982	71	1	2	2	1	2	2	2	1	1	1	0	0	0	0	0	0	0	0	0	0	0	0	0	0	0	0	0	1	0	0	0	0		0	0	7	7	0	4	2	1	3
986	65	2	1	3	1	2	1	2	1	0	0	0	0	0	0	0	0	0	0	0	0	0	0	0	0	0	0	0	0	0	0	0	0	0	0	0	5	6	0	3	3	2	3
987	68	2	2	1	2	1	1	4	0	0	0	0	0	0	0	0	0	1	0	1	1	1	0	0	1	0	0	0	0	0	0	0	0	0	0	0	7	4	0	3	3	1	2
988	75	1	2	1	2	3	2	2	0	0	0	0	1	0	0	0	1	0	1	1	0	1	1	1	1	1	1	1	0	1		0	0		0	0		0	0	1	2	1	1
991	67	2	1	2	1	1	1	2	0	1	0	0	0	0	0	0	0	0	0	0	0	0	0	0	0	0	0	0	0	0	0	0	0	0	0	0	3	0	30	1	2	2	3
993	78	1	1	4	2	3	2	2	0	0	0	0	0	0	0	0	1	0	1	0	0	0	1	0	1	0	0	0	0	1	3	4	30	0.5	6	0		0	0	5	3	1	4
994	70	2	1	2	2	1	1	2	0	0	1	0	1	0	1	1	1	1	1	1	0	0	0	0	1	1	1	0	0	0	0	0	0	0	0	0	2	0	40	2	3	2	1
996	82	2	1	3	2	1	1	2	1	0	0	1	0	0	0	0	0	0	0	0	0	1	0	0	0	0	0	1	0	0	0	0	0	1	0	30	3	0	30	3	3	2	4
997	76	1	5	2	0	3	3	2	0	0	0	0	1	1	0	0	0	0	0	0	0	1	0	0	1	1	0	0	0	1	2	2	0	0	0	0	0	0	0	3	3	2	3
999	74	1	4	3	1	1	1	2	1	0	1	0	0	0	0	0	0	0	0	0	0	0	0	0	0	0	0	0	0	0	4	1	0	0	0	0	7	0	0	2	3	2	3
1003	67	2	2	0	2	1	1	2	0	0	0	0	0	0	0	0	0	1	0	1	1	1	0	0		0	1	0	0	0	0	0	0	0	0	0	3	1	0	2	3	2	2
1004	73	2	1	1	2	1	1	3	1	0	1	0	1	1	1	1	1	1	1	1	1	1	1	1	1	1	1	1	0	1	3	0	30	0	0	0	0	0	0	2	5	1	1
1010	73	1	1	2	2	3	2	3	0	0	0	0	0	0	0	0	0	0	1	1	0	0	0	0	1	0	0	1	0	1		0	0		0	0	3	0	30	2	2	1	2
1011	73	2	2	2	2	2	1	3	0	0	0	0	1	1	1	1	1	1	1	1	1	1	1	1	1	1	0	0	1	1	0	0	0		0	0	3	1	0	1	1	2	2
1012	68	2	2	1	2	1	1	2	0	0	0	0	0	0	0	0	0	1	0	0	0	1	1	0	1	0	0	0	0	1	4	4	0	4	0	45	7	1	0	4	4	2	2
1015	76	1	2	4	2	3	2	3	0	0	1	0	0	0	0	0	0	0	1	1	0	0	0	0	1	0	0	0	1	0	1	1	0	3	0	30	3	1	0	3	2	2	2
1016	73	2	1	0	2	2	1	2	0	0	0	0	0	0	0	0	0	0	0	0	1	0	0	0	1	0	0	0	0	0	0	0	0	0	0	0	5	1	0	5	1	1	3
1020	76	1	1	4	2	3	1	2	0	0	0	0	0	0	0	0	0	0	0	0	0	0	0	0	0	0	0	0	0	0	0	0	0	0	0	0	0	0	0	1	4	2	3
1021	72	2	2	4	2	1	1	1	1	0	0	0	0	0	0	0	0	0	0	0	1	1	0	0	1	0	0	0	0	0		0	0		0	0	7	0	20	1	2	2	3
1022	74	2	1	1	0	2	1	1	1	0	0	0	0	1		0	0	1	0	0	0	0	0	0	0	0	0	0	0	0		0	0		0	0		0	0	0	0	1	3
1023	79	2	3	3	2	1	1	2	1	0	0	0	0	0	0	1	0	0	0	1	0	1	0	0	0	0	0	0	0	1	0	0	0	0	0	0	4	0	20	1	4	1	4
1024	83	2	1	3	2	1	1	3	1	0	0	0	1	1	0	0	0	1	1	1	1	0	1	1	1	1	1	0	0	0	0	0	0		0	0	4	0	40	4	4	1	2
1025	67	1	1	4	1	2	2	3	1	0	1	0	1	1	1	1	1	1	1	1	1	0	1	1	1	1	1	0	1	0	0	0	0	4	7	0	0	0	0	1	3	1	2
1026	66	1	4	2	1	2	3	2	1	0	0	0	0	0	0	0	0	0	0	0	0	1	0	0	0	0	0	0	0	1	0	0	0	2	6	0	6	1	0	5	2	1	3
1028	67	2	1	4	2	4	3	4	1	0	0	0	1	1	0	0	1	1	1	1	1	1	1	0	1	0	0	1	0	1	0	0	0	0	0	0	0	0	0	1	5	1	2
1029	68	1	2	4	1	3	3	4	1	0	1	1	0	1	1	0	1	1	1	1	1	1	1	0	1	0	0	1	0	1	0	0	0	0	0	0	0	0	0	1	3	2	2
1030	77	1	2	2	2	1	2	1	0	1	0	0	0	0	0	0	0	0	0	0	0	0	0	0	0	0	0	0	0	0	6	4	30	0	0	0	6	4	30	4	4	2	4
1031	77	2	1	2	2	1	1	1	1	0	0	0	0	0	0	0	0	0	0	1	0	0	0	0	0	0	0	0	0	0	3	1	0	0	0	0	5	2	0	3	2	2	2
1034	69	2	2	3	2	1	1	2	1	0	0	0	1	0	0	0	0	1	0	0	1	1	0	0	1	1	1	0	0	0	0	0	0	0	0	0	0	0	0	1	4	1	2
1041	73	1	1	1	1	3	1	2	0	0	0	0	0	1	0	0	0	1	1	0	0	1	0	0	1	1	1	0	0	0		5	0		5	0		2	0	1	1	2	2
1043	68	1	3	2	1	1	3	2	1	0	0	0	0	0	0	0	0	0	0	0	0	0	0	0	0	0	0	0	0	0	0	0	0	0	0	0	7	0	30	3	2	2	2
1044	71	1	2	4	2	1	2	2	1	0	1	0	1	1	0	1	0	0	0	0	0	0	1	0	1	1	0	0	0	0		0	0	6	2	30		0	0	2	3	2	1
1045	70	2	2	4	1	1	1	2	0	0	0	0	1	1	1	0	1	1	1	1	1	0	1	1	1	1	1	0	0	0	0	0	0	0	0	0	5	0	40	4	3	2	1
1046	84	1	4	2	2	3	2	2	1	0	0	0	0	0	0	0	0	0	0	0	0	0	1	0	1	0	0	0	0	0	0	0	0	0	0	0	5	0	20	2	5	1	3
1047	76	2	2	2	2	1	1	2	0	0	0	0	0	0	0	0	0	1	0	0	0	0	0	0	1	0	0	0	0	1	1	0	30	0	0	0	5	0	40	3	4	1	3
1048	67	1	1	4	1	0	2	1	1	0	0	0	0	1	0	0	0	0	0	0	0	0	0	0	0	0	0	1	0	1	5	8	0		0	0	7	8	0	2	1	1	4
1049	74	1	1	4	2	2	2	2	0	0	0	0	0	0	0	0	0	0	0	0	0	1	0	0	0	0	0	0	0	0	3	3	0	5	4	0	5	5	0	4	1	2	2
1050	68	2	3	4	2	1	1	1	0	0	0	0	0	0	0	0	0	0	0	1	0	1	0	0	0	1	0	0	0	1	3	1	0	3	2	0	3	3	0	1	1	2	2
1051	79	2	2	1	2	1	1	3	0	0	1	0	0	1	0	0	1	1	0	0	0	1	1	1	1	0	0	0	0	0	0	0	0	0	0	0	5	0	50	3	5	1	2
1052	80	2	1	3	2	1	1	2	1	0	0	0	0				0	0	0	0	0	0	0	0	0	0	0	0	0	0	0	0	0	0	0	0		0	0	3	2	1	4
1053	74	1	2	2	2	2	2	3	1	0	0	0	1	1	1	0	0	1	0	1	1	0	1	0	1	0	1	0	0	0	0	0	0	3	1	0	3	1	20	4	3	1	2
1054	71	2	3	2	1	1	1	4	0	0	0	0	1	0	0	0	1	1	1	1	0	0	1	1	0	0	1	0	0	1	0	0	0	0	0	0	0	0	0	2	2	2	2
1055	77	2	2	4	2	1	1	2	1	0	0	0	0		0	0	0	0	0	0	1		0	0	1	0	0	0	0	0	2	1	0	0	0	0	5	0	30	5	3	2	3
1056	80	1	4	4	1	3	2	2	1	0	1	1	0	0	0	0	0	0	0	0	0	0	0	0	0	0	0	0	0	0	0	0	0	0	0	0	7	2	0	5	3	2	4
1057	81	2	2	1	2	2	1	2	1	0	1	0	1	1	0	0	0	1	0	1	1	1	0	1	1	1	1	0	0	0	0	0	0	1.5	2	0	5	0	20	5	5	1	2
1058	75	1	1	4	0	1	2	2	0	0	0	0	1	1				1				1		1		1	1		0	1		0	0		0	0		0	0	0	4	0	0
1059	77	2	2	3	2	1	1	3	1	0	0	0	1			0		1	1			0		1	1	1	1	0	1	0	0	0	0	0	0	0	0	0	0	0	2	2	2
1060	87	2	5	4	2	1	1	2	1	0	0	1	0	0	0	0	0	0	0	0	1	0	0	0	1	0	0	0	0	0	0	0	0	0	0	0	0	0	0	4	4	2	4
1061	88	1	5	4	2	1	2	2	1	0	0	0	0	0	0	0	0	0	0	1	0	0	0	0	1	1	0	0	0	0	0	0	0	0	0	0	5	1	0	5	4	2	3
1062	79	2	3	2	2	1	1	4	0	0	0	0	1	1	1	1	1	1	0	1	1	1	1	1	1	1	0	1	1	1		0	0		0	0		0	0	1	1	1	4
1063	76	1	2	2	2	3	3	2	1	1	0	0	1	0	0	0	0	0	0	0	0	0	0	0	0	0	0	0	0	1	6	8	0		0	0	7	8	0	1	4	1	1
1065	69	2	1	4	1	1	1	1	0	0	0	0	0	0	0	0	1	0	0	0	0	0	0	0	0	0	0	0	0	0	0	0	0	1	3	0	2	3	0	1	5	1	3
1066	73	1	1	4	2	3	1	1	1	0	0	0	0	0	0	0	0	0	0	0	1	0	0	0	0	0	0	0	0	0	0	0	0	2	3	0	2	3	0	2	5	1	2
1067	75	2	1	4	2	1	1	2	1	0	0	0	0	1		0		0	0	1	0	1	0	0	0	0	1	0	0	0	0	0	0	0	0	0	7	0	0	1	1	1	3
1068	74	1	1	4	2	3	1	3	1	0	0	0	0	1	0	0	0	1	0	1	0	1	0	1	1	0	1	1	1	1	0	0	0	0	0	0	7	7	0	1	1	2	2
1069	68	1	2	1	2	3	2	1	0	0	0	0	0	0	0	0	0	0	0	0	0	1	0	0	0	0	0	0	0	0	6	0	0	0	0	0	6	0	0	3	5	2	4
1070	67	1	2	4	2	3	2	2	0	1	0	0	0	0	0	0	0	1	0	1	0	0	0	0	1	0	0	0	0	0	0	0	0	4	2	0	7	1	0	3	1	1	3
1071	65	2	2	4	1	1	3	2	0	0	0	0	0	0	0	0	0	1	0	1	0	1	0	0	0	0	1	1	0	0	0	0	0	0	0	0	0	0	0	5	4	1	2
1072	69	1	1	4	1	3	2	2	1	0	0	0	0	0	0	0	0	1	0	1	0	1	0	0	1	0	0	1	0	0	0	0	0	0	0	0	0	0	0	5	5	1	2
1074	74	2	4	2	2	1	1	1	0	0	0	0	0	0	0	0	0	0	0	0	0	0	0	0	0	0	0	0	0	0	2	2	20	2	2	20	0	0	0	5	0	2	4
1075	75	1	4	2	2	3	2	2	0	0	0	0	0	1	0	0	0	1	1	0	0	0	0	0	1	0	0	0	0	0	2	0	30	5	2	0	7	4	0	3	2	1	2
1076	72	2	2	1	2	1	1	2	0	0	1	0	0	0	0	0	0	0	0	0	0	1	0	0	1	0	0	0	0	0	0	0	0	0	0	0	6.5	0	40	4	3	2	2
1077	79	2	2	1	2	1	1	2	0	0	0	1	0	0	0	0	0	0	0	0	0	1	0	0	0	0	0	0	0	0	0	0	0	0	0	0	7	1	0	3	0	2	3
1078	75	1	2	2	2	4	3	3	1	1	0	0	0	1	1	1	0	1	0	1	1	1	0	1	1	1	1	0	0	0		0	0		0	0	5	0	30	1	4	1	2
1079	71	2	3	2	2	1	1	2	1	0	0	0	1	0		0	0	0	0	0	1	0	0	0	1	0	0	0	0	0	0	0	0	0	0	0	5	0	30	2	3	1	2
1080	68	2	2	2	2	2	1	2	1	1	0	0	0	0	1	1	1	1	0	1	0	1	0	0	1	0	0	0	0	1	0	0	0	0	0	0	5	1	0	4	4	2	2
1082	66	2	2	3	2	2	1	2	0	0	0	0	0	0	0	0	0	0	0	0	0	0	0	0		0	0	0	0	0	0	0	0	0	0	0	3	0	40	2	4	2	3
1083	73	2	2	1	1	1	1	3	0	0	0	0	0	1	0	0	0	1	0	1	0	1	0	1	1	1	1	0	0	0	5	0	30	0	0	0	5	1	0	5	4	1	2
1086	86	2	2	3	2	1	1	3	1	0	0	0	0	1	1	0	0	1	0	1	1	1	0	0	1	1	0	0	0	0		0	0		0	0		0	0	0	0	1	2
1087	82	2	0	3	2	1	1	2	1	0	0	0	0	0	0	0	0	0	0	0	0	0	0	0	0	0	0	0	0	0	0	0	0	0	0	0	3	0	30	5	2	2	4
1089	82	1	1	3	2	1	2	1	0	0	0	0	0	1	1	1	0	1	0	1	1	0	0	1	1	1	0	0	0	1	0	0	0	0	0	0	0	0	0	1	5	2	2
1090	80	2	2	1	2	1	1	3	0	0	0	0	1	1	1	1	0	1	1	1	1	1	1	0	1	1	1		0	0	0	0	0	0	0	0	0	0	0	2	4	2	2
1091	77	1	1	4	2	3	1	2	1	0	0	0	0	0	0	0	0	0	0	0	0	0	0	0	0	0	0	0	0	0	0	0	0	0	0	0	7	0	0	3	1	2	4
1092	73	2	1	4	2	1	1	2	0	0	0	0	0	0	0	0	0	0	0	0	0	0	0	0	0	0	0	0	0	0	1	1	0	0	0	0		0	0	1	1	1	2
1098	68	2	3	4	1	1	1	2	0	1	0	0	0	0	0	0	0	1	0	1	0	0	0	0	0	0	1	0	0	0		0	0	7	0	30	7	0	30	2	3	2	2
1099	73	1	4	4	1	2	1	3	1	0	0	0	0	0		0	0	1	1	0	0		0	0	0	0	1	0	0	0	5	0	30		0	0	6	1	0	3	0	2	2
1106	69	2	2	2	2	1	1	2	0	0	0	0	0	1	0	0	0	0	0	0	0	0	0	0	1	1	0	0	0	0	0	0	0	0	0	0	5	0	50	2	1	2	3
1107	68	1	2	2	1	2	2	2	1	0	0	0	0	0	0	0	0	0	0	0	0	1	0	0	0	0	0	0	0	1	0	0	0	0	0	0	0	0	0	1	1	2	3
1108	80	1	2	4	2	1	3	1	0	1	0	0	0	1	1	1	0	1	0	1	1	1	1	1	1	0	0	0	1	0	0	0	0	0	0	0	0	0	0	3	1	1	2
1109	79	2	1	4	2	1	1	2	0	1	0	0	0	0	0	0	0	0	0	1	0	0	0	0	0	0	0	0	0	0	0	0	0	0	0	0	7	0	30	3	1	1	1
1110	70	1	2	1	2	3	2	1	1	0	0	0	1	0	0	0	0	0	0	0	0	0	0	0	0	0	0	0	0	0	7	2	30	0	0	0	7	0	30	5	3	2	4
1111	65	2	2	4	1	1	1	2	0	0	0	0	0	0	0	0	0	0	0	0	0	0	0	0	0	0	0	0	0	0	4	2	0	4	0	30	5	0	0	2	3	0	0
1112	65	1	4	4	1	3	1	1	1	0	1	0	0	0	0	0	0	1	0	0	0	0	0	0	0	0	0	1	0	0	3	2	0	5	2	0	5	4	0	2	1	2	2
1114	71	2	2	2	2	1	1	2	0	0	0	0	0	0	0	0	1	1	1	1	1	0	1	1	1	1	0	0	0	0		0	0		0	0	4	0	50	4	3	2	2
1115	74	1	2	2	2	1	3	2	0	0	0	0	1	1	1	0	0	1	0	1	1	1	1	0	1	1	0	1	0	1	0	0	0	0	0	0	3	0	0	2	5	1	2
1116	67	1	1	4	1	3	3	1	0	0	0	0	1	0	0	0	0	0	0	1	1	0	0	0	1	0	0	0	0	0	0	0	0	0	0	0	5	8	0	1	2	1	2
1117	77	2	1	4	2	1	1	4	0	0	0	0	1	1			1	1	1	1	1	0			1		1	0	0	1		0	0		0	0		0	0	0	2	1	2
1118	74	1	1	4	2	4	2	3	0	1	0	0	1	1	0	1	0	1	0	1	1	1	0	0	1	1	1	0	0	1	3	0	15	0	0	0	4	0	20	2	2	1	2
1119	65	2	2	3	2	2	1	1	0	0	0	0	0	0	0	0	0	0	0	0	0	0	0	0	0	0	0	0	0	0	0	0	0	6	2	0	1	0	30	3	0	2	2
1120	68	1	4	1	1	0	2	1	1	0	0	0	0	0	0	0	0	0	0	0	0	0	0	0	0	0	0	0	0	0		0	0	7	3	0	7	2	0	4	5	2	3
1121	90	2	5	1	2	1	1	2	0	0	0	1	0	0	0	0	0	0	0	0	1	0	1	0	1	1	0	0	1	0	0	0	0	0	0	0		0	10	2	5	2	2
1122	83	2	1	2	2	2	1	2	1	0	0	0	0	0	0	0		0	0	1	0	1	0	0	1	0	0	0	0	0		0	0		0	0		0	0	2	0	1	2
1123	76	1	2	2	2	3	1	1	1	0	0	0																			0	0	0	0	0	0	7	0	40	4	4	1	4
1124	78	2	2	1	2	2	1	2	0	0	0	0	0	0	0	0	0	1	0	0	1	1	0	0	1	1	0	0	0	0		0	0		0	0		0	0	2	2	1	2
1125	90	2	1	4	1	1	1	1	1	0	0	0	0	0	0	0	0	0	0	0	0	0	0	0	0	0	1	0	0	0	0	0	0	0	0	0	3	1	30	0	4	1	3
1126	89	1	1	4	1	3	2	1	0	0	0	0	0	1	0	0	0	0	0	0	1	0	0	0	0	1	0	1	1	1	0	0	0	0	0	0		2	0	2	1	2	3
1130	66	2	3	1	1	1	2	3	0	0	0	0	1	1	1	1	0	1	1	1	0	0	1	1	1	1	1	0	1	1	0	0	0	0	0	0	2	2	0	1	5	1	1
1131	82	1	2	3	1	1	2	2	1	0	0	0	0	0	0	0	0	0	0	0	0	0	0	0	0	0	0	0	0	0	7	0	30	3	0	30	0	0	0	5	2	1	3
1132	88	2	5	5	1	1	1	2	0	0	0	0	0	0	0	0	0	0	0	0	1	0	0	0	0	0	0	0	0	0		0	0		0	0		0	0	0	0	2	3
1133	66	1	2	4	1	2	2	2	0	0	0	0	0	0	0	0	0	0	0	0	0	0	0	0	0	0	0	0	0	0	0	0	0	0	0	0	7	0	35	3	3	2	3
1134	65	2	1	4	1	1	1	2	0	0	0	0	0	0	0	0	0	0	0	0	0	0	0	0	0	0	0	0	0	0	0	0	0	0	0	0	5	0	30	3	1	2	3
1135	66	2	1	4	2	1	1	2	0	0	0	0	0	0	0	0	1	0	0	0	0	0	1	0	1	0	0	0	0	0	0	0	0	0	0	0	0	0	0	2	3	2	2
1136	72	1	1	4	1	3	1	2	0	0	0	0	0	0	0	0	0	0	0	0	0	0	0	0	0	0	0	0		0	0	0	0	0	0	0	4	2	0	3	1	2	4
1137	76	1	1	2	2	3	0	2	1	0	0	1	0	0	0	1	0	1	0		0	0	0			1	1	0	1	1	0	0	0	0	0	0	4	0	30	5	3	1	2
1138	75	2	1	2	2	1	1	2	0	0	0	0	0	0	0	0	0		0	1	0	0	0	0			0	0	0	1	0	0	0	0	0	0	7	0	0	4	3	1	3
1139	76	1	2	1	2	1	2	2	0	0	0	0	0	0	0	0	0	0	0	0	0	0	0	0	0	0	0	0	0	0	2	2	0		0	0	2	1	0	2	4	1	2
1141	75	2	1	2	1	1	1	2	0	0	0	0	0	0	0	0	0	0	0	0	0	0	0	0	0	0	0	0	0	0	0	0	0	0	0	0	0	0	0	2	2	2	3
1142	73	1	2	2	1	3	2	2	1	0	0	0		0	0	0	0	0	0	0	0	0	0	0	0	0	1	0	0	0	0	0	0	0	0	0		0	0	5	2	2	3
1143	78	1	4	4	2	3	2	2	1	0	0	0	0	1	0	0	0	0	0	0	0	1	0	0	1	0	1	1	0	1	2	0	30	0	0	0	2	0	30	5	2	1	2
1144	72	2	2	4	2	1	1	2	0	0	0	0	0	0	0	0	0	1	1	1	0	1	0	1	1	1	0	0	0	0		0	0	1	0	10	4	1	0	1	2	1	0
1145	75	1	1	2	1	1	2	2	0	0	0	0	0	1	1	1	0	1	1	1	1	0	0	0	1	1	1	1	1	1	0	0	0	0	0	0	0	0	0	1	3	1	3
1146	72	2	5	2	1	3	1	2	1	1	0	0	0	1	0	0	0	1	0	0	0	0	0	0	1	0	0	0	0	0	0	0	0	0	0	0	0	0	0	1	1	1	3
1148	74	1	2	2	2	1	2	2	1	0	0	0	0	0	0	0	0	0	0	0	0	0	0	0	0	0	0	0	0	0	5	1	0	0	0	0	6	0	40	4	4	2	3
1149	71	1	2	2	2	1	2	3	0	0	0	0	0	1	1	1	0	1	0	1	0	1	1	1	1	1	1	0	0	1	0	0	0	0	0	0	3	1	0	1	5	2	2
1150	68	2	2	2	2	1	1	2	0	0	0	0	0	0	0	0	0	0	0	0	0	0		0		0	0	0	0	0	3	0	30	5	1	0	7	1	0	2	1	2	3
1152	84	1	2	3	1	4	2	3	0	0	0	0	0	1	0	0	0	1	1	0	0	0	0	0	1	1	1	0	0	0	0	0	0	0	0	0	0	0	0	2	2	1	2
1153	67	2	0	3	2	1	2	2	0	0	0	0	0	0	0	0	0	0	0	0	0	0	0	0	1	0	0	0	0	0	0	0	0	0	0	0	3	1	0	5	0	2	4
1155	76	2	1	4	2	1	1	2	0	0	0	0	1	0		0	1	1	1	0	0	0	1	1	1	1	1	0	0	0	2	2	0		0	0		0	0	3	2	1	1
1156	69	2	2	4	2	1	1	2	1	0	0	0	0	0	0	0	0	1	0	0	1	0	0	0	1	0	1	0	0	0	0	0	0	0	0	0	5	2	0	1	1	2	2
1157	68	1	2	4	1	3	2	2	1	0	0	0	0	0	0	0	0	1	0	0	0	0	0	0	0	0	1	0	0	1	0	0	0	0	0	0	6	7	0	1	1	2	2
1158	88	2	4	4	2	1	1	2	1	1	0	0	0	0	0	0	0	0	0	0	0	0	0	0	0	0	0	0	0	0	0	0	0	0	0	0	1	1	50	4	1	1	3
1159	89	1	5	4	2	3	1	2	0	0	0	0	0	0	0	0	0	0	0	0	0	1	0	0	0	0	0	0	0	0	7	0	30	7	0	30	7	0	30	4	1	1	4
1160	85	2	2	4	2	2	1	2	0	0	0	0	1	0	0	0	0	0	0	1		1	1	0	1	0	0		0	1	0	0	0	0	0	0	0	0	0	0	1	2	4
1161	79	2	1	3	2	1	1	2	0	0	0	0	0	0	0	0	0	0	0	0	1	1	0	0	0	0	1	0	0	0	1	0	0	0	0	0	2	1	0	4	2	2	1
1162	75	1	2	2	2	1	2	2	0	1	0	0	0	0	1	1	0	1	0	0	0	0	0	0	0	1	0	0	0	1	0	0	0	0	0	0	6	1	0	4	4	2	3
1163	73	2	2	2	1	1	1	1	0	0	0	0	0	0	0	0	0	1	0	0	0	0	0	0	0	0	0	0	0	0	0	0	0	0	0	0	3	0	40	3	0	2	4
1164	65	1	2	2	2	3	3	3	0	0	0	0																			0	0	0	0	0	0	0	0	0	4	3	1	3
1165	81	1	2	2	2	1	2	3	0	0	0	0	1	1	0	0	1	1	0	0	1	0	0	0	1	0	0	0	0	0	0	0	0	0	0	0	0	0	0	4	2	1	1
1166	82	2	5	3	2	1	1	4	1	1	0	0	1	1	0	0	0	1	1	0	0	0	0	0	1	0	1	0	0	0		0	0		0	0		0	17	5	4	2	2
1171	73	1	1	3	1	1	3	2	0	0	0	0	1	1	1	0	0	1	1	0	0	0	1	0	1	1	0	0	0	0	0	0	0	0	0	0	5	7	0	2	3	1	2
1172	72	1	1	4	2	3	3	2	1	1	0	0	1	1	1	1	1	1	1	1	1	0	1	1	1	1	1	0	0	1	0	0	0	0	0	0	3	1	30	2	1	1	2
1173	66	2	1	4	2	1	1	2	1	0	0	0	1	0		0	1	1	1	0	0	0	1	1	1	1	1	0	0	0	0	0	0	0	0	0	4	1	30	1	3	1	1
1177	71	2	1	3	1	2	1	2	0	0	0	0	0	0	0	0	0		0	0	0	0	1	0	0	0	0	0	0	0		0	0	0	0	0	5	1	0	0	3	2	3
1178	76	1	1	4	2	2	2	2	1	1	0	0	0	0	0	0	0	0	0	0	0	0	0	0		0	0	0	0	0	6	2	0	0	0	0	7	0	0	4	2	1	3
1179	67	2	1	4	2	2	1	3	0	0	0	0	1	1	0	1	1	1	1	1	0	1	0	0	0	0	1	0	0	0	0	0	0	0	0	0	2	0	15	2	3	2	2
1180	78	1	1	2	2	4	2	2	1	0	0	0	0	0	0	0	0	1	0	1	1	1	0	0	1	0	0	0	1	0	5	1	0	0	0	0	7	4	0	3	2	1	2
1181	80	2	1	2	2	1	1	2	1	0	0	0	0	0	0	0	0	1	0	1	1	0	0	0	1	0	0	0	0	0	3	0	30	0	0	0	6	5	0	2	2	1	2
1182	74	2	2	1	1	1	1	2	1	1	0	0	0	0	0	0	0	1	0	1	0	1	0	0	1	0	1	0	0	0	0	0	0	0	0	0	5	1	30	3	3	1	2
1184	70	2	2	4	2	2	1	2	1	0	0	0	0	0	0	0	0	1	0	0	0	1	0	0	0	0	1	1	0	0	3	3	0	3	3	0	6	5	0	4	2	1	2
1185	72	1	2	4	1	3	2	2	1	0	0	0	0	0	0	0	0	0	0	0	1	0	0	0	0	0	1	0	0	0	0	0	0	0	0	0	5	1	10	1	2	2	2
1186	77	1	2	3	2	3	2	3	1	1	0	0	0	1	1	1	0	1	0	1	0	1	0	0	1	1	1	0	0	1	0	0	0	0	0	0	5	1	0	5	2	2	2
1187	72	1	2	4	1	3	2	1	1	0	0	0	0	0	0	0	0	0	0	0	0	0	0	0	0	0	0	0	1	0	0	0	0	0	0	0	0	0	0	2	0	2	3
1188	69	2	3	4	1	1	1	2	1	0	0	0	0	0	0	0	1	0	0	1	0	0	0	0	0	0	0		0	0	0	0	0	0	0	0	0	0	0	1	3	2	3
1189	80	2	1	4	2	1	1	2	0	0	0	0	0	1	0	0	0	0	0	1	1	0	0	0	1	1	0	0	0	0		0	0		0	0		0	0	1	2	1	3
1190	79	1	1	4	2	4	2	0	1	0	0	0	0	1	0	0	0	0	0		1	0	0		1			0	1	0	0	0	0	0	0	0		0	0	0	5	2	0
1191	83	1	1	4	2	3	2	2	1	0	0	0	0	1	0	0	0	0	0	0	1	0	0	0	1	0	0	0	0	1	0	0	0	0	0	0	0	0	0	1	2	1	2
1192	78	2	1	4	2	1	1	1	1	0	0	0	0	0	0	0	0	0	0	1	0	1	0	0	0	0	0	0	0	1	3	2	0	0	0	0	0	0	0	5	1	1	2
1194	68	1	1	5	1	1	2	1	0	0	0	0	0	0	0	0	1	0	0	0	1	0	0	1	0	0	0	1	0	0	5	0	30	0	0	0	5	0	30	1	2	1	2
1195	65	1	1	3	1	3	3	2	0	0	0	0	0	0	0	0	0	0	0	0	1	0	0	0	1	0	0	0	0	0	0	0	0	5	10	0	5	10	0	1	5	2	4
1196	77	1	1	4	2	2	2	1	1	0	0	0	0	0	0	0	0	0	0	0	0	0	0	0	0	0	0	0	0	0	0	0	0	3	1	30	3	0	30	5	2	2	2
1197	69	2	1	4	2	1	1	2	1	0	0	0	0	0	0	0	0	0	0	0	0	0	0	0	0	0	0	0	0	0	0	0	0	0	0	0		0	0	5	1	2	2
1198	81	1	1	3	2	1	2	2	1	0	0	0	1	0	0	0	0	0	1	0	0	1	1	0	1	0	0	0	0	0		0	30		0	0		0	30	3	2	2	2
1201	74	2	2	4	2	2	1	2	1	0	0	0		1	0	0	0	0	0	0	0	1	0	0	1	0	0	0	0	0	0	0	0	0	0	0	7	3	0	4	2	1	2
1202	74	1	2	4	1	3	3	2	0	0	0	0	0	0	0	0	0	1	0	0	0	1	0	0	0	0	0	1	0	0	0	0	0	0	0	0	5	0	0	2	4	1	2
1203	69	2	4	5	2	1	1	3	0	0	0	0	1	1	1	0	1	1	0	1	0	0			1	1	0	0	0	0	0	0	0	0	0	0	2	0	20	4	3	1	1
1204	65	1	2	4	1	3	2	2	1	0	0	0	1	1		0	1	0	1	1	1	1	1	0	1	1	1	0	1	0	4	0	0		0	0		0	0	1	2	1	1
1205	65	2	2	4	2	1	1	2	0	0	0	0	0	1	0	0	0	1	0	1	1	0	0	0	1	1	0	0	0	1		0	0		0	0		0	30	4	3	2	2
1206	70	1	2	4	2	1	1	2	0	0	0	0	0	0	0	0	0	1	0	1	1	0	0	1	1	1	0	0	0	1		0	0		0	0	1	0	30	2	2	2	3
1210	77	2	1	0	2	1	1	2	1	0	0	0	0	0		0	0	0	0	0	0	0	0	0	1	0	0	0	0	1	7	1	0	5	1	0	7	1	0	3	2	2	4
1211	76	2	1	3	2	1	1	2	1	0	0	0	0	0	0	0	0	0	0	0	0	0	0	0	0	0	0	0	0	0	0	0	0	0	0	0	7	7	0	5	4	1	2
1212	72	2	2	4	1	2	1	1	0	0	0	0	0	1	0	0	0	0	0	0	0	1	0	0	1	0	0	0	0	0	5	0	20		0	0	5	0	30	1	2	1	2
1213	77	1	0	3	2	2	1	1	0	0	1	0	0	0	0	0	0	0	0	0	1	1	0	0	0	0	0	0	0	0	7	1	0	0	0	0	7	1	0	1	2	1	3
1214	66	2	2	4	2	2	1	2	1	1	1	0	0	0	0	0	0	1	0	0	0	1	0	0	0	0	1	1	0	0	0	0	0	0	0	0	1	0	20	2	1	2	3
1215	68	1	4	4	1	2	2	2	1	0	1	0	0	1	1	1	0	1	0	0	0	0	0	1	1	0	1	0	0	0	0	0	0	0	0	0	5	0	30	2	2	2	1
1216	89	2	1	3	2	1	1	1	0	0	0	0	0	0	0	0	0	0	0	0	1	1	0	0	1	0	0	0	0	0	0	0	0	5	2	0	7	1	0	3	2	1	2
1217	65	2	2	2	1	1	1	1	0	0	0	0	0	0	0	0	0	0	0	0	0	0	0	0	0	0	0	0	0	0	0	0	0	4	0	45	4	0	60	4	1	1	4
1218	69	1	4	2	2	4	2	4	1	0	0	0	0	0	0	0	0	0	0	0	0	0	0	0	0	0	0	0	0	0	0	0	0	0	0	0	2	1	0	4	3	1	4
1219	66	2	2	2	2	1	1	2	0	0	0	0	0	0	0	0	0	0	1	0	0	0	0	0	0	0	1	0	0	0	1	1	30	0	0	0	0	0	0	2	2	2	2
1221	71	1	2	4	2	1	2	1	0	1	0	0	0	0	0	0	0	0	0	0	0	0	0	0	0	0	0	0	0	0		0	0	5	0	60	5	0	60	3	2	2	2
1222	67	2	2	4	2	1	1	1	0	1	0	0	0	0	0	0	0	0	0	0	0	0	0	0	0	0	0	0	0	0	0	0	0		0	0	5	0	60	4	3	2	3
1223	73	2	0	2	2	4	1	2	0	0	1	0	1	1	0	0	0	1	0	0	0	0	1	1	1	1	0	0	0	0	0	0	0	0	0	0	6	0	40	4	4	2	1
1224	69	2	1	3	1	3	2	2	0	0	0	0	0	1	0	0		1	0	1	1	0	0	0	0	0	1	0	0	0		0	0		0	0	2	1	0	0	0	0	2
1225	76	1	1	1	1	4	2	1	0	0	0	0	0	0	0	0	0	0	0	0	0	0	0	0	0	0	0	0	0	0	0	0	0	0	0	0	0	0	0	3	3	2	4
1228	68	1	2	2	2	3	3	1	0	0	0	0	0	0	0	0	0	1	1	1	1	0	1	0	1	1	0	0	0	1	0	0	0	0	0	0	0	0	0	2	2	2	1
1229	65	2	1	2	2	3	3	2	0	0	0	1	1	1	0	1	1	1	1	1	1	1	1	1	1	1	1	1	0	0	0	0	0	0	0	0	0	0	0	1	2	2	1
1232	73	1	2	2	2	2	2	1	1	0	0	0	0	0	0	0	0	0	0	0	0	0	0	0	0	0	0	0	0	0	7	1	0	4	0	20	7	0	45	4	2	2	4
1233	73	2	2	2	2	1	1	2	0	0	0	0	0	0	0	0	0	0	0	0	0	1	0	0	0	0	0	1	0	0	7	0	30	3	0	30	5	0	30	2	3	2	2
1236	75	2	2	3	1	1	1	1	0	0	0	0	0	0	0	0	0	0	0	0	0	0	0	0	0	0	0	0	0	0	0	0	0	0	0	0	6	0	0	5	2	1	4
1237	76	2	1	4	1	1	1	2	1	0	0	0	0	1	0	0	0	1	0	1	1	0	1	0	1	1	1	0	0	0	0	0	0	5	0	40	6	0	30	3	2	1	2
1238	75	1	1	4	2	1	3	2	1	0	0	0	0	0	0	0	0	0	0	0	0	0	0	0	0	0	0	0	0	0	0	0	0	0	0	0	0	0	0	3	1	2	4
1239	76	2	0	0	0	0	1	2	1	0	0	0	0	1	0	0	0		0		0		0	0	1	0	1	0	0	0		0	0		0	0		0	0	2	0	2	3
1240	73	1	1	4	2	3	2	2	0	0	0	0	0	1	0	0	1	0	0	0	0	0	0	0	1	0	0	1	0	0	6	0	0	6	0	0	6	0	0	5	2	1	2
1241	74	1	1	2	2	2	3	2	1	0	0	0	0	1	0	0	0	0	1	0	0	1	0	1	1	0	0	0	0	0	0	0	0	0	0	0	7	3	0	2	1	2	4
1242	73	2	1	2	2	1	1	2	1	0	0	0	0	1	0	0	0	0	0	1	0	0	1	1	1	1	0	0	0	0	0	0	0	0	0	0	7	3	30	3	4	2	2
1244	88	2	5	3	2	1	1	4	1	0	0	0	1	1	1	1	1	0	0	0	0	0	0	0	0	0	0	0	0	0	0	0	0	0	0	0	6	2	0	4	4	2	2
1245	72	1	4	4	1	3	1	2	1	0	1	0	1	0	0	0	1	1	0	0	0	1	0	0	0	0	1	0	0	1	0	0	0	1	2	0	1	0	40	4	3	2	2
1246	74	2	1	1	2	1	1	1	1	0	0	0	0	0	0	0	0	0	0	0	0	0	0	0	0	0	0	0	0	0		0	0	4	2	0	4	0	20	2	4	1	3
1247	65	1	4	4	1	3	2	2	0	0	0	0	1	0	0	0	1	0	1	1	0	0	0	0	1	0	0	0	0	0	0	0	0	0	0	0	6	1	0	1	1	1	2
1248	82	2	1	3	2	1	3	3	0	0	0	0	0	1	0	0	1	1	0	0	1	0	0	0	0	0	0	0	0	0	3	1	30	0	0	0	3	1	30	2	5	2	3
1249	71	2	1	3	1	1	1	2	0	0	0	0	1	0	0	0	0	0	1	1	0	0	0	0	1	1	1	0	0	0	0	0	0	0	0	0	0	0	0	1	3	2	2
1250	82	1	1	4	1	2	2	2	0	0	0	0	0	0	0	0	0	0	0	0	0	0	0	0	1	0	0	0	0	0	0	0	0	2	0	0	5	0	0	2	1	2	4
1251	82	2	1	4	2	1	1	1	0	0	0	0	0	0	0	0	0	1	1	1	0	1	0	0	0	0	0	1	0	1	0	0	0	0	0	0	0	0	0	3	2	1	2
1252	70	2	1	2	2	1	1	4	1	0	0	1	1	1		0	1	1						0	1	0	0	0	0	0		0	0		0	0		0	0	2	2	2	3
1253	75	1	2	2	2	1	2	2	0	0	0	0	0	0	0	0	0	0	0	0	0	0	0	0	0	0	0	0	0	0	0	0	0	0	0	0	0	0	0	5	4	2	3
1256	80	1	2	1	2	1	1	2	0	0	0	0	0	0	0	0	0	0	0	0	0	0	0	0	0	0	0	0	0	0		0	0		0	0	3	1	30	2	2	1	3
1259	74	1	3	2	1	3	3	2	0	0	0	0	0	0	0	0	0	0	0	0	0	0	0	0	0	0	0	0	0	0	2	0	45	1	1	30	7	1	0	3	1	1	2
1260	68	2	2	2	1	1	1	2	1	0	0	0	0	0	0	0	0	0	0	0	0	0	0	0	0	0	0	0	0	0	0	0	0		0	0	1	1	30	3	3	2	2
1261	80	2	1	2	2	1	2	2	0	0	0	0	0	0	0	0	0	0	0	0	0	1	0	0	1	0	0	1	0	0		2	0		0	0		2	0	3	3	2	2
1262	80	1	2	2	1	1	3	2	1	0	0	0	0	1	1	0	0	1	1	1	0	1	0	0	1	1	1	1	0	1	0	0	0	0	0	0	3	0	30	2	1	1	2
1265	81	1	1	2	1	1	2	1	0	1	0	0	0	0	0	1	0	0	0	0	0	1	0	0	0	0	0	0	0	0	1	1	0	0	0	0	3	2	0	1	5	2	4
1266	71	1	2	1	2	1	2	4	0	1	0	0	1	1	0	1	1	1	1	0	1	0	0	0	1	0	0	0	0	0		0	0		0	0		0	0			1	2
1269	68	1	1	1	1	1	3	2	1	0	0	0	0	1	1	0	0	1	0	0	0	1	0	0	0	0	0	0	0	1	3	5	0	3	5	0	7	0	0	5	5	1	4
1270	86	2	5	3	2	1	2	3	1	1	0	0	1	1	0	0	0	1	1	1	0	1	0	0	1	1	1	0	0	0	0	0	0	0	0	0	0	0	0	4	4	1	2
1271	82	1	2	2	2	1	2	3	0	0	0	0	1	1	1	1	1	1	0	0	0	0	0	0	1	0	1	0	1	0		0	0		0	0	3	3	0	1	5	2	1
1272	79	2	2	2	2	1	1	2	0	0	0	0	1	0	0	0	0	1	0	1	0	0	0	0	0	0	0	0	0		0	0	0	0	0	0	1	0	60	4	2	1	2
1273	76	2	1	3	2	1	1	3	1	0	0	0	1	1	0	0	1	1	1	0	0	0	0	1	0	0	0	0	0	0		0	0	0	0	0	2	0	0	3	4	1	2
1275	67	1	1	5	2	1	2	4	0	0	0	0	1	1	1	1	1	1	1	1	1	0	1	1	1	1	1	1	1	1	0	0	0	0	0	0	7	0	30	4	2	1	1
1276	81	1	1	2	2	1	2	2	0	0	0	0	1	1	1	1	1	1	1	1	1	1	1	1	1	1	1	1	0	1	3	3	0	2	3	0	4	3	0	2	2	1	1
1277	80	2	1	2	2	1	1	2	0	0	0	0	1	1	1	0	0	1	1	0	0	1	0	0	0	0	1	0	0	0	0	0	0	0	0	0		2	0	3	2	1	2
1278	81	2	2	1	2	1	1	1	0	0	0	0	0	0	0	0	0	0	0	0	0	0	0	0	0	0	0	0	0	1	0	0	0	1	3	0	7	6	0	4	4	1	4
1279	76	2	1	3	2	1	1	1	1	0	0	0	1	1	1	1	0	1	1	1	0	0	0	0	0	1	0	0	0	0	2	0	20	1	1	0	3	1	5	2	5	2	2
1281	67	2	2	4	2	2	1	2	1	0	0	0	1	0		1	1	1	1	1	0	0	1	1	1	0	1	0	0	0		0	0		0	0		0	0	1	2	2	2
1282	74	1	3	2	2	1	1	2	0	1	0	0	0	0	0	0	0	0	0	0	0	0	0	0	0	0	0	0	0	0	0	0	0	4	2	0	7	1	0	2	2	2	3
1283	69	2	2	2	2	1	1	3	1	1	0	0	1	0	0	0	0	1	0	0	0	0	0	0	0	0	0	0	0	0		0	0		0	0		0	0	2	3	2	3
1285	87	2	5	3	2	1	1	4	0	0	0	0	1	1	1	1	1	1	1	1	1	1	1	1	1	1	0	1	1	0	0	0	0	0	0	0	0	0	0	3	2	1	1
1286	82	1	1	3	2	3	1	2	1	0	0	0	0	0	0	0	0	0	0	0	0	0	0	0	0	0	0	1	1	1		0	0		0	0	5	4	0	2	4	2	4
1287	86	2	1	4	2	1	1	3	0	0	0	0	0				0										0	0	0	0		0	0		0	0		0	0	4	0	0	4
1288	86	1	1	4	2	3	2	2	0	0	0	0	0	1	0	0	0	0	0	0	0	1	0	0	1	0	0	0	0	0		0	0		0	0		0	0	0	0	0	0
1289	73	2	2	3	2	1	1	2	1	0	0	0		1																		0	0		0	0	2	0	40	2	4	2	2
1290	81	2	1	3	2	1	1	2	1	0	0	0	0	0	1	1	0	0	0	1	1	1	0	1	1	1	0	1	0	1		0	0		0	0		0	0	4	2	1	3
1291	75	2	1	0	2	1	1	2	0	0	0	0	0	0	1	0	0	1	1	1	0	1	0	0	0	0	0	1	0	1	0	0	0	0	0	0	2	3	0	0	3	1	2
1292	67	1	2	5	2	1	2	2	0	0	0	1	0	0	1	0	0	0	0	0	0	0	0	0	1	0	1	0	0	0	0	0	0	0	0	0	5	0	30	2	5	1	2
1294	78	1	1	3	2	3	1	2	1	0	0	0	0	0	0	0	0	0	0	0	0	0	0	0	0	0	0	0	0	0	0	0	0	0	0	0	7	1	0	2	2	1	2
1295	71	1	2	1	2	4	2	2	0	0	0	0	0	0	0	0	0	0	1	0	0	0	0	0	0	0	0	0	0	0	5	0	30	5	2	0	3	2	0	4	5	2	4
1296	66	2	1	4	2	1	1	2	0	0	1	0	0	0	0	0	0	0	0	1	1	0	0	0	1	0	0	0	0	0		0	0	1	0	45	1	0	30	5	5	1	2
1297	67	1	1	4	1	1	2	2	0	1	0	0	0	0	0	0	0	0	0	0	0	0	0	0	0	0	0	0	0	0	0	0	0	0	0	0	7	0	10	2	2	1	2
1298	74	2	1	4	1	1	1	1	0	0	0	0	0	0	0	0	0	0	0	0	0	0	0	0	0	0	0	0	0	0		0	0		0	0	6	8	0	2	1	1	4
1299	68	2	1	4	2	2	3	3	1	0	0	0	1	1	1	1	1	1	1	1	0	1	1	1	1	1	1	1	0	1	6	0	40	0	0	0	6	0	0	1	3	1	2
1300	68	2	1	4	1	1	3	2	1	0	0	0	0	0	0	0	0	1	0	1	0	1	0	0	0	0	0	0	0	0	0	0	0	0	0	0	6	0	50	1	2	2	2
1301	68	1	1	4	1	3	3	2	0	0	0	0	0	0	0	0	1	0	1	0	0	0	0	0	1	0	0	0	1	0	0	0	0	0	0	0	6	0	0	1	1	2	2
1302	77	2	1	3	2	1	2	3	0	1	0	0	1	1		0	0	1		1	0	1	0	0	1	0	1	0	0	1	0	0	0	2	0	0	2	0	0	4	4	2	4
1303	83	2	0	1	2	1	1	2	1	0	0	0	0	1		0	0	0	0	0	0	0	0	0		0	0	0	0	0		0	0	0	0	0		0	0	2	3	2	3
1304	76	1	3	4	1	2	2	3	1	0	0	1	1	1	0	0	0	0	0	0	0	0	1	0	1	1	0	0	0	1	0	0	0	0	0	0	5	1	0	4	2	1	2
1305	75	2	2	4	2	1	1	2	1	0	0	0	1	0	0	0	0	1	1	0	1	0	1	1	1	0	0	0	0	0	0	0	0	0	0	0	7	0	0	5	4	2	2
1306	78	2	2	4	1	1	1	2	1	0	0	0	1	1		0	0	1	0	0	1	0	0	0	0	0	0	0	0	0	0	0	0	0	0	0	7	0	20	1	2	1	1
1307	83	1	4	4	2	4	3	2	0	1	0	0	0	1	0	0	0	0	1	0	1	0	0	0	1	0	0	0	0	0	0	0	0	0	0	0	0	0	0	4	3	2	4
1308	88	1	5	4	2	3	3	2	1	0	0	0	0	0	0	1	0	1	0	1	0	1	0	1	0	0	0	0	0	1	0	0	0	2	2	0	2	1	0	5	5	2	3
1310	71	1	2	2	2	1	1	1	0	0	0	0	0	0	0	1	0	0	0	0	0	0	0	0	0	0	0	0	0	0	7	1	30		0	0	7	1	30	2	2	2	4
1311	66	2	1	2	1	1	1	2	0	0	0	0	1	1	0	0	0	0	0	1	1	1	0	0	1	1	0	0	1	1	0	0	0	1	2	0	5	0	30	2	3	2	3
1313	72	2	2	4	2	1	1	2	0	0	0	0	1	0	0	0	1	1	0	0	0	0	0	0	1	0	0	0	0	0	0	0	0	5	3	0	7	5	0	4	2	2	2
1314	74	2	3	2	2	1	1	2	1	0	1	0	0	0	0	0	0	0	0	0	0	0	0	0	0	0	0	0	0	0	0	0	0	1	2	0	7	1	0	5	5	2	3
1315	75	1	4	2	2	1	2	1	0	0	0	0	0	0	0	0	0	0	0	0	0	0	0	0	0	0	0	0	0	0	0	0	0	1	6	0	4	0	0	4	3	1	2
1318	66	2	2	1	1	1	3	2	0	0	1	0	1	1	0	0	1	0	1	0	1	0	0	0	1	1	0	0	0	1	2	1	0	0	0	0	3	1	0	2	5	1	2
1319	77	2	1	3	2	1	1	2	0	0	0	0	0	0	0	0	1	0	1	0	1	1	0	0	0	0	0	0	1	0		0	0		0	0	7	0	0	5	3	1	1
1320	77	1	1	4	2	2	2	2	0	0	0	0	0	1	0	0	0	1	0	1	1	1	0	0	0	1	0	1	1	1		0	0		0	0	6	0	40	1	4	2	1
1321	73	2	1	4	2	1	1	2	1	1	0	0	0	0	0	0	0	0	0	0	0	0	0	0	0	0	0	0	0	0	0	0	0	0	0	0	2	2	0	1	3	2	2
1322	75	1	1	4	2	3	2	1	0	0	0	0	0	1		0	0	0	1	0	1	0	0	0	1	0	0	1	0	0	3	3	0	0	0	0	3	3	0	1	4	2	4
1323	70	2	2	1	1	3	1	2	0	0	0	0	0	0	0	0	1	1	0	1	1	1	0	0	0	1	1	0	1	0	0	0	0	0	0	0	7	0	40	3	4	1	2
1325	89	2	1	4	2	1	1	4	0	0	0	0	0	1	1	0	0	1	0	1	1	0	0	0	1	1	0	0	0	0	0	0	0	0	0	0	0	0	0	3	4	2	1
1326	93	1	5	4	2	1	2	4	0	0	0	1	0	0	0	0	0	0	0	0	0	1	0	0	1	1	0	0	1	1	0	0	0	0	0	0	0	0	0	3	2	2	3
1327	76	1	3	2	1	3	2	1	1	0	0	0	0	0	0	0	0	0	0	0	0	0	0	0	0	0	0	0	0	0	0	0	0	0	0	0	2	0	15	5	5	2	3
1328	67	2	2	2	1	1	1	1	0	0	0	0	0	0	0	0	0	0	0	0	0	1	0	0	0	0	0	0	0	0	0	0	0	1	2	0	2	2	0	5	5	2	4
1329	66	2	2	2	2	1	1	3	1	0	0	0	1	1	1	1	1	1	0	1	1	0	1	1	1	1	1	0	0	0	0	0	0	0	0	0	0	0	0	3	3	2	1
1330	82	1	0	4	2	2	2	2	0	0	0	0	0	0	0	0	1	0	1	0	0	0	0	0	1	1	1	0	0	1	0	0	0	0	0	0	2	1	30	2	2	2	3
1331	81	2	1	4	2	1	1	3	0	0	0	0	0	0	0	0	1	0	0	0	0	0	0	0	1	0	0	1	0	0	0	0	0	0	0	0	3	1	0	2	2	2	3
1332	88	1	5	1	2	3	2	2	1	0	0	0	0	0	0	0	0	1	0	0	0	1	0	0	0	0	0	0	0	1	0	0	0	0	0	0	4	0	40	4	4	1	3
1333	78	1	1	2	2	2	2	2	1	0	0	0	0	1	0	1	0	0	0	1	1	1	0	0	0	0	0	0	0	0	1	1	0	0	0	0	4	0	30	2	1	2	3
1334	73	2	1	2	2	1	1	1	0	0	0	0	0	0	0	0	0	0	0	0	0	1	0	0	1	0	0	0	0	0	4	0	40	0	0	0	4	0	40	2	3	1	2
1336	72	2	3	2	1	2	1	2	1	0	0	0	0	1	1	0	0	1	0	1	1	1	0	0	1	0	0	0	0	1	0	0	0	0	0	0		5	0	1	2	1	1
1338	73	2	1	4	2	1	1	3	0	0	0	0	0	0	0	0	0	0	0	1	0	1	0	0	0	0	0	0	0	0		0	0		0	0		0	0	3	2	2	2
1343	66	2	4	1	2	4	1	2	0	0	0	0	0	0	0	0	0	1	0	0	1	1	1	1	1	1	0	1	0	0	0	0	0	0	0	0	0	0	0	5	3	2	2
1344	90	2	1	3	2	1	1	4	0	0	0	0	0	0	1	1	0	1	0	1	1	1	1	0	1	1	0	1	0	1	0	0	0	0	0	0	0	0	0	0	0	1	2
1345	76	2	1	4	2	1	1	4	0	0	0	0	0			0			0			1	0		1	0	0	0	0		4	0	30		0	0	4	0	30	4	5	1	2
1346	82	2	1	2	2	1	1	2	1	0	1	0	0	0	0	1	1	1	0	1	0	1	0	0	1	1	1	0	0	0	0	0	0	0	0	0	5	0	30	3	0	2	2
1349	65	2	2	4	1	1	1	2	0	0	0	0	1	0	0	0	1	0	1	0	0	0	1	0	1	0	0	0	0	0	0	0	0	0	0	0	0	0	0	1	3	2	3
1352	75	2	1	4	2	1	1	2	1	0	0	0	0	0	0	0	0	0	1	0	0	1	0	0	1	0	0	0	0	0		0	0		0	0	5	15	0	4	2	2	4
1353	76	1	2	4	2	3	1	3	1	0	0	0	1	1	1	1	1	1	1	1	0	1	1	1	1	1	1	1	0	0	0	0	0	0	0	0	4.5	1	0	3	2	2	1
1354	86	2	5	1	2	1	1	2	0	0	0	0	0	0	0	0	0	1	0	0	0	0	0	1	0	1	0	0	0	0	0	0	0	0	0	0		0	10	2	4	1	2
1355	75	2	1	2	2	1	1	2	0	0	0	0	0	0	0	1	0	0	0	1	0	1	0	0	0	0	0	1	0	0	2	1	0	0	0	0	2	1	0	2	2	2	4
1356	81	1	1	2	2	3	1	2	1	0	0	0	0	1	1	1	0	1	0	1	0	1	0	0	1	1	0	0	0	0	0	0	0	0	0	0	3	0	30	3	2	1	3
1357	71	2	1	3	2	1	1	2	0	0	0	0	0	0	0	0	0	0	0	0	1	0	0	0	0	0	0	0	0	0	0	0	0	0	0	0	0	0	0	2	2	2	3
1358	70	1	2	4	2	3	3	3	0	0	0	0	1	1	1	0	1	1	1	1	1	1	1	1	1	1	1	0	0	1	0	0	0	0	0	0	0	0	0	3	2	2	2
1359	74	1	2	4	1	1	2	1	0	0	0	0	0	0	0	0	1	0	0	0	0	0	1	0	0	0	0	0	1	0	4	5	0	4	5	0	3	2	0	1	3	2	2
1360	71	2	1	4	2	1	1	1	0	0	0	0	0	0	0	0	0	0	0	0	0	1	1	0	1	0	0	0	0	0	0	0	0	0	0	0	0	0	0	1	2	2	2
1361	65	1	2	4	1	1	3	1	0	0	0	0	0	0	0	0	0	0	0	0	0	0	0	0	0	0	0	0	0	0	7	1	30	3	1	0	7	4	30	5	2	1	3
1362	66	2	2	4	1	1	3	3	1	0	0	0	1	1	0	0	1	1	1	1	1	0	1	1	1	1	1	0	0	0	0	0	0	0	0	0	0	0	0	1	4	2	1
1363	71	1	2	3	2	1	3	2	0	0	0	0	0	0	0	0	0	0	0	0	0	0	0	0	1	0	1	0	0	0	0	0	0	0	0	0	0	0	0	2	2	2	2
1364	69	2	1	3	2	1	1	2	0	0	0	0	0	0	0	0	0	0	0	0	0	0	0	0	0	0	0	1	0	0	0	0	0		0	0	4	1	0	3	2	1	3
1366	81	2	5	1	2	2	2	2	0	0	0	0	0	0	0	0	0	1	0	1	0	0	0	0	0	0	0	0	0	0	7	0	15	0	0	0	3	0	20	2	4	1	2
1367	69	2	1	1	2	4	2	3	1	0	0	0	1	1	1	0	0	1	0	1	1	1	0	0	0	0	0	1	1	0	0	0	0	0	0	0	2	1	30	1	2	2	4
1368	66	1	1	4	2	2	3	2	1	0	0	0	0	0	0	0	1	0	0	0	0	0		0	1	0	0	0	0	0	7	1	30	0	0	0	7	1	30	2	4	2	4
1369	67	2	1	4	2	1	1	2	0	0	0	0	0	0	0	0	1	0	0	0	1	0	1	0	1	0	0	0	0	0	0	0	0	0	0	0	1	3	50	3	3	2	3
1370	65	1	2	3	2	3	3	2	0	0	0	0	1	1	1	0	0	1	0	0	0	0	0	0	0	0	0	0	0	0		0	0		0	0		0	0	1	5	1	3
1372	72	1	2	1	2	3	2	3	1	0	0	1	0	0	0	0	0	0	0	0	1	0	0	0	0	0	0	0	0	0		0	0		0	0		0	20	5	5	2	4
1373	73	1	1	1	2	3	2	2	0	0	0	0	0	1	1	1	0	1	1	0	0	0	0	0	0	1	0	0	0	0		0	0	5	1	0	0	0	0	3	2	2	2
1374	71	1	2	1	2	1	3	1	1	0	0	0	0	0	0	0	0	1	0	0	0	0	0	0	0	0	0	0	1	0		0	0		0	0		0	0	2	4	2	4
1376	75	2	1	2	2	1	1	3	1	1	0	0	0	0	0	0	0	0	0	0	0	0	0	0	1		0	0	0	0		0	0		0	0		0	0	0	0	2	4
1377	78	1	1	2	2	1	2	2	0	0	0	0					0		0				0					0	0	0	0	0	0	0	0	0	0	0	0	1	0	1	4
1378	66	2	2	4	2	1	2	2	0	0	0	0	0	1	0	0	0	0	0	0	0	0	0	0	1	0	0	0	0	0	0	0	0	0	0	0	3	1	0	2	3	2	3
1380	74	1	1	1	2	2	1	2	1	0	0	0	1	1	0	0	1	1	1	0	0	1	0	0	0	0	0	1	0	0	2	1	0	2	1	0		0	0	5	2	1	3
1381	68	1	1	4	2	3	2	2	0	0	0	0	0	0	0	0	1	1	0	0	0	0	0	0	0	0	0	0	0	0	0	0	0	7	0	10	1	0	40	1	3	1	4
1383	84	2	1	3	2	1	0	1	0	0	0	0	0	0		0	0	0		0	0	1	0	0	0	0	0	0	0	0	0	0	0	0	0	0	4	1	10	3	5	1	4
1384	79	2	1	2	2	1	1	2	1	0	1	0	1	0	1	1	1	1	1	0	1	1	1	1	1	1	1	0	0	0	0	0	0	0	0	0	2	1	30	0	5	2	1
1385	86	1	1	2	2	1	1	4	0	0	0	0	1	0	1	1	1	1	1	1	1	1	1	1	1	1	1	0	0	0	0	0	0	0	0	0	0	0	0	2	3	2	2
1386	67	2	1	1	1	1	1	2	1	0	0	0	1	1	0	0	0	1	0	1	0	0	0	0	1	0	1	0	0	0	0	0	0	0	0	0	5	0	20	3	3	2	2
1387	69	2	2	3	2	1	2	1	1	0	0	0	0	0	0	0	0	0	0	0	0	0	0	0	0	0	0	0	0	0	2	0	30	0	0	0	2	2	0	1	2	2	2
1388	66	2	2	1	2	1	1	2	1	0	0	0	1	1	1	1	0	1	0	1	1	0	1	1	1	1	0	0	0	0	0	0	0	0	0	0	7	2	0	3	2	2	2
1389	65	1	2	2	2	1	1	1	1	0	0	0	0	0	0	0	0	0	0	0	0	0	0	0	0	0	0	0	0	0	2	2	0	2	3	0	3	3	0	4	3	2	2
1390	66	2	2	4	1	1	1	1	0	0	0	0	0	1	0	0	0	1	0	1	0	1	1	0	0	1	1	1	0	0	0	0	0	0	0	0	0	0	0	1	4	1	1
1391	66	1	2	2	1	1	3	1	0	0	0	0	0	0	0	0	0	0	0	0	0	0	0	0	0	0	0	0	0	0	7	6	0	7	3	0	7	3	0	2	2	1	4
1394	66	2	2	2	1	2	1	2	0	0	0	0	0	0	0	0	0	0	0	0	0	0	0	0	0	0	0	0	0	0	5	8	0	5	8	0	5	8	0	1	4	2	4
1395	69	1	1	2	1	1	2	2	1	0	0	0	0	0	0	0	0	0	0	0	0	0	0	0	0	0	0	0	0	0	4	7	30	1	6	0	6	6	0	1	2	1	4
1396	81	1	2	5	2	3	2	2	0	0	0	0	1	1	0	0	0	1	0	1	0	0	0	0	1	0	1	1	0	1		0	0	3	2	0		0	0	2	4	2	2
1397	80	2	3	5	2	1	1	2	0	0	0	0	0	0	0	0	0	0	0	1	1	0	0	0	1	1	1	0	0	0	0	0	0	0	0	0	0	0	0	3	5	2	2
1399	77	1	0	4	2	1	1	2	0	0	0	0	1	0	0	0	0	1	0	1	0	0	0	1	0	0	1	0	0	0		0	0		0	0		0	0	1	1	2	2
1400	74	2	0	3	2	1	1	2	0	0	0	0	0	0	0	0		0		0	0	1	0	0	1	1	0	0	0	0	0	0	0	0	0	0	6	0	25	3	3	2	2
1401	84	2	5	1	2	1	1	4	1	0	0	0	1	1	1	0	1	1	1	1	0	1	0	0	1		0	0	0	1	0	0	0	0	0	0	0	0	0	4	0	1	1
1402	69	2	2	1	1	1	1	2	1	0	0	0	0	0	0	0	0	0	0	0	0	0	0	0	0	0	0	0	0	0	0	0	0	0	0	0	6	2	0	5	4	1	2
1405	69	2	2	4	2	1	1	1	0	0	0	0	0	0	0	0	0	0	0	0	0	0	0	0	0	0	0	0	0	0	4	3	0	4	30	0	4	2	0	2	4	2	3
1407	70	1	2	4	1	2	1	2	0	0	0	0	0	0	0	0	0	0	0	0	0	0	0	0	0	0	0	0	0	0	3	3	0	2	2	0	7	1	0	3	2	2	4
1408	68	1	1	3	2	3	3	2	0	0	0	0	1	0	1	1	0	1	1	1	0	0	1	0	1	1	0	0	0	0	0	0	0	0	0	0	5	1	0	3	3	2	3
1409	74	2	2	3	2	1	1	2	1	0	1	0	1	0	1	0	0	1	0	0	0	0	0	0	1	1	1	1	0	0	0	0	0	0	0	0	4	0	30	1	4	2	2
1410	73	2	2	3	1	1	2	2	1	0	0	0	0	0	0	0		0	0	0	0	1	0	0	0	0	1	0	0	0	0	0	0	0	0	0	5	0	15	2	5	1	2
1411	78	2	2	2	2	1	1	4	0	0	0	0	0	1	1		0	1	0	1	0	1		0	1	0	0	1	0	1		0	0		0	0		0	0	0	0	1	2
1416	65	1	4	2	1	1	1	2	0	0	0	0	0	0	0	0	0	0	0	0	1	1	1	0	1	0	0	1	0	0	0	0	0	0	0	0	5	0	15	2	1	2	4
1417	65	2	4	2	2	2	2	1	0	0	0	0	0	0	0	0	0	1	0	0	0	0	0	0	0	0	0	0	0	1	1	2	30	2	1	0	5	1	30	5	4	2	2
1418	67	1	3	2	2	2	3	3	0	0	0	0	0	0	0	0	0	0	0	0	0	0	0	0	0	0	0	0	0	1	2	1	30	2	2	0	7	1	0	5	5	2	3
1419	79	1	2	4	1	1	2	4	0	0	1	0	0	0	0	0	0	0	0	0	0	0	0	0	0	0	0	0	0	0	0	0	0	5	0	10	0	0	20	1	1	2	4
1420	75	2	2	4	1	1	1	2	0	1	0	0	0	0	0	0	0	0	0	0	0	0	0	0	0	0	0	0	0	0	0	0	0	0	0	0	3	0	30	1	1	2	3
1421	70	1	2	4	2	3	2	3	1	1	0	0	1	1	1		1	1	1	0	1	1	1	0	1	1	0	1	0	1	0	0	0	0	0	0	0	0	0	1	3	1	2
1422	68	2	1	4	2	4	2	2	0	0	0	0	1	0	1	1	0	1	1	1	0	1	0	0	0	1	1	0	0	0	0	0	0	0	0	0	0	0	0	2	3	2	2
1425	82	2	1	3	1	1	1	2	1	0	0	0	0	1	0	0		0	0	1	1	1	0	0	0	0	0	0	0	0	0	0	0	0	0	0	0	0	0	1	4	2	2
1426	85	1	2	2	2	1	1	4	1	0	1	1	0	0	0	0	0	0	0	1	1	0	0	0	1	0	0	0	0	1	0	0	0	3	2	0	3	1	0	4	3	2	3
1427	82	2	2	2	2	1	1	1	1	0	0	0	0	0	0	0	0	0	0	0	0	0	0	0	0	0	0	0	0	1		0	0		0	0	5	0	40	5	1	2	4
1428	73	2	1	1	2	1	2	4	0	0	0	0	1	1	1	1	0	1	1	1	0	1	0	0	1	1	1	0	0	0	5	0	30		0	0	5	0	30	0	4	2	2
1429	78	1	2	1	2	3	2	2	0	0	0	0	1	0	0	0	0	1	1	0	1	1	1	1	1	0	1	0	0	1	0	0	0	0	0	0	6	1	0	5	4	1	3
1431	74	2	1	1	2	1	1	1	0	0	0	0	0	1	1	1	0	0	0	1	0	1	1	1	1	0	1	0	0	0		0	0		0	0		0	0	1	3	2	2
1433	91	2	1	1	2	1	1	2	0	0	0	1	0	1	0	0	0	1	0	1	1	1	0	1	1	1	0	1	0	1	0	0	0	0	0	0	6	0	25	3	5	2	2
1434	71	1	3	4	1	4	2	2	0	0	1	0	0	0	0	0	0	0	0	0	0	1	0	0	0	0	0	0	0	0	0	0	0	0	0	0	1	1	30	4	2	2	2
1435	66	2	5	4	1	1	1	2	1	0	0	0	0	0	0	0	0	0	0	0	0	0	0	0	0	0	0	0	0	0	1	1	30	0	0	0	1	1	30	1	3	1	3
1436	66	1	4	4	2	3	3	2	0	0	0	0	0	0	0	0	0	0	0	0		1	0	1	0	1	0	1	0	1	2	1	0	2	0	0	5	0	0	5	2	2	4
1437	71	2	1	2	1	1	1	3	0	0	0	0	0	1	1	0	0	0	0	0	1	0	0	0	0	0	0	0	0	0	7	0	20	0	0	0	7	5	0	0	2	2	2
1438	77	1	2	2	1	1	1	1	0	1	0	0	0	0	0	0	0	0	0	0	0	1	0	0	0	0	0	1	0	0	0	0	0	0	0	0	5	2	0	2	3	1	1
1439	65	1	2	4	1	4	3	2	0	0	0	0		0	0	0	1	1	1	0	0	0	0	0	1	0	0	0	0	0	0	0	0	0	0	0	0	0	0	2	5	1	2
1440	65	2	2	4	1	1	1	1	1	0	1	0	0	0	0	0	0	0	1	1	1	1	0	0	0	1	1	0	0	0	0	0	0	3	2	0	3	5	0	3	1	2	2
1441	78	1	2	2	2	3	2	1	0	0	0	0	0	0	0	0	0	0	0	0	1	0	0	0	0	0	0	0	0	0	4	1	30	0	0	0	4	1	30	5	4	2	4
1442	72	2	2	2	1	1	1	1	0	0	0	0	0	0	0	0	0	0	0	0	0	0	0	0	0	0	0	0	0	0	0	0	0	1	1	0	5	1	0	3	3	2	4
1443	74	1	2	2	2	3	1	1	0	0	0	0	1	0	0	1	0	1	0	0	0	1	0	0	0	0	1	0	0	0	2	1	10		0	0		0	0	4	3	2	1
1445	82	2	1	1	2	1	1	2	0	0	0	1	0	1	1	1	0	1	0	1	1	1	1	0	0	1	1	0	0	0	0	0	0	0	0	0		1	0	2	2	1	4
1448	67	1	2	4	2	3	2	2	1	1	0	0	1	1	0	1	0	0	0	1	0	0	1	0	1	1	0	1	0	0	0	0	0	3	3	0	1	1	0	3	1	2	2
1449	68	1	4	2	1	1	2	1	1	0	0	0	0	0	0	0	0	0	0	0	0	0	0	0	1	0	0	0	0	0	0	0	0	0	0	0	0	0	0	1	2	2	2
1450	68	2	2	2	2	1	1	2	0	0	0	0	1	1	0	1	0	1	0	1	1	1	0	0	1	0	1	0	0	0	0	0	0	0	0	0	3	0	0	2	3	2	1
1451	85	2	1	3	2	1	1	2	0	0	0	0	0	1	0	0	0	1	0	0	1	1	0	0	1	0	0	0	0	0	0	0	0	0	0	0	6	1	20	4	1	2	3
1452	85	1	0	0	0	0	0	0	0	0	0	0	0	1	1	1	0	1	0	1	0	0	0	0	1	1	0	0	1	0	0	0	0	0	0	0	2	0	30	4	2	1	2
1453	85	1	5	4	2	2	1	2	0	0	0	1	0	1	0	1	1	1	1	0	0	1	0	0	0	0	0	0	0	0	0	0	0	0	0	0	4	1	0	4	1	1	2
1455	86	1	2	4	2	2	2	2	0	0	0	1	0	0	0	0	0	0	0	0	1	1	0	0	0	0	0	1	0	1	0	0	0	0	0	0	0	0	0	3	1	2	4
1456	83	2	2	4	2	1	1	1	1	0	0	0	0	0	0	0	0	0	0	0	0	0	0	0	0	0	0	0	0	0	0	0	0	0	0	0	5	0	50	5	5	2	2
1457	76	2	2	3	2	1	1	2	1	0	0	0	0	1	0	0	0	0	0	0	1	1	0	0	1	0	0	0	0	0	0	0	0	0	0	0	7	0	0	4	0	1	2
1458	66	2	2	2	1	1	2	2	0	0	0	0	1	1	0	0	0	1	0	1	1	1	0	1	1	1	1	0	0	0	0	0	0	0	0	0	6	8	0	2	3	2	2
1459	69	1	4	2	1	3	3	2	0	0	0	0	0	0	0	0	0	0	0	0	1	1	0	0	1	0	1	1	0	0	0	0	0	0	0	0	6	7	0	2	3	2	2
1460	65	1	4	4	1	1	3	2	0	0	0	0	0	0	0	0	0	1	0	0	0	0	0	0	0	0	0	0	1	0	7	1	30	0	0	0	7	1	30	1	2	1	4
1461	67	1	2	2	2	3	2	2	0	0	0	0	0	1	1	1	1	1	1	1	1	1	0	0	1	1	1	1	0	0	0	0	0	0	0	0	0	0	0	1	1	1	2
1462	90	1	1	3	2	1	2	2	0	0	0	0	0	1	0	0	0	0	0	0	1	0	0	0	1	0	0	0	0	0	1	0	0	0	0	0	1	0	0	1	5	2	4
1465	65	1	2	4	2	1	2	4	0	1	0	0	1	1	1	1	1	1	1	1	0	0	0	0	1	1	1	0	1	0	0	0	0	0	0	0	7	1	0	0	2	1	2
1466	66	1	2	1	1	3	1	3	1	1	1	0	1	1	1	1	0	1	1	1	0	1	1	1	1	1	1	0	0	0	1.5	1	0	0	0	0	1.5	0	0	2	4	2	1
1467	85	1	1	2	2	1	2	1	0	0	0	0	1	0	0	1	1	0	0	0	1	1	0	0	1	0	0	0	0	0		0	0		0	0		0	0	0	2	1	4
1468	82	2	1	2	2	1	1	4	1	0	0	0	1	1	1	1	1	1	1	1	1	1	1	1	1	1	1	1	0	0	0	0	0		0	0	0	0	0	1	2	2	2
1469	72	2	2	4	2	1	1	2	0	0	0	0	1	1		0	1	1	1	0	1	0	1	1	1	1	1	0	0	0	0	0	0	0	0	0	0	0	0	3	5	2	1
1472	68	1	1	2	2	2	3	2	1	1	1	0	0	1	0	0	1	0	0	0	0	0	0	0	1	1	0	0	0	0	0	0	0	0	0	0	2	0	0	2	4	1	2
1475	65	1	2	4	1	4	2	2	0	1	1	0	0	1	0	0	0	1	0	1	0	1	0	0	0	0	0	0	0	0	0	0	0	0	0	0	5	1	0	1	2	2	3
1476	78	2	1	1	2	1	1	2	0	0	0	0	1	1	1	1	1	1	1	1	1	0	1	1	1	1	0	0	0	0	4	0	50		0	0	7	3	0	5	5	2	2
1477	80	1	1	1	2	3	2	2	0	1	0	0	1	1	1	0	0	1	1	1	0	1	0	0	1	1	0	0	0	0		0	0		0	0		0	0	0	0	1	2
1478	84	2	1	1	2	1	1	2	1	0	0	0	1	1	1	0	0	1	0	1	0	0	0	0	1	0	0	0	0	0	0	0	0	0	0	0		0	10	3	5	2	2
1481	86	2	1	3	2	1	1	1	1	0	0	0	0	0	0	0	0	0	0	0	1	0	0	0	0	0	0	0	0	0	0	0	0	0	0	0	7	3	0	2	2	2	3
1482	65	1	2	4	1	1	3	1	0	0	0	0	0	0	0	0	0	0	0	0	0	1	0	0	0	0	0	0	0	0	0	0	0	0	0	0	0	0	0	1	2	1	2
1483	65	1	2	1	2	1	3	2	0	0	0	0																			0	0	0	0	0	0	0	0	0	2	5	1	4
1485	68	1	1	2	1	3	3	2	0	0	0	0	0	0	0	0	0	0	0	0	0	0	0	0	0	0	0	1	0	0	0	0	0	0	0	0	7	0	0	1	1	2	4
1486	66	2	2	2	1	1	2	2	0	0	0	0	0	0	0	0	0	0	0	0	0	0	0	0	0	0	0	0	0	0	0	0	0	0	0	0	7	0	0	2	2	2	4
1487	78	1	2	4	2	1	1	1	0	0	0	0	0	0	0	0	0	0	0	0	0	0	1	0	0	0	0	0	0	0	4	5	0		0	0	7	6	0	1	2	2	4
1488	65	1	1	4	1	2	2	2	1	1	1	0	0	0	0	0	0	1	0	0	0	1	0	0	0	0	0	0	0	0	7	0	30	1	0	30	7	0	30	1	1	2	2
1491	67	1	2	2	2	2	2	1	0	0	0	0	0	0	0	0	0	0	0	0	0	0	0	0	0	0	0	0	0	0		0	0	6	0	20	6	0	15	2	1	1	4
1492	82	2	1	3	2	1	1	4	0	0	0	0	0	1	0	0	0	0	0	1	0	0	0	0	1	1	0	0	0	0	0	0	0	0	0	0	0	0	0	1	3	1	3
1493	81	2	2	2	2	1	1	1	0	0	0	0		0	0	0	0	0	0	0	0	1	0	0	0	0	0	0	0	0	7	1	20	7	1	0	0	0	0	4	1	1	4
1494	85	1	3	2	2	1	2	2	0	0	0	0	0	0	0	0	0	0	0	0	0	1	0	0	0	0	0	0	0	0	7	1	0	0	0	0	7	1	0	4	1	2	3
1495	71	2	1	4	2	1	1	2	0	1	0	0	0	0	0	0	1	0	0	0	0	1	0	0	0	0	0	0	0	0	4	0	40	0	0	0	4	0	40	2	2	1	2
1496	71	2	1	2	2	2	1	2	1	0	0	0	0	0	0	0	0	0	0	0	0	0	0	0	0	0	0	0	0	0		0	0	3	0	0		0	0	2	2	1	4
1497	76	2	1	2	2	1	1	3	0	0	1	0	0	1	0	0	0	1	0	1	0	0	1	0	1	1	1	0	0	0	0	0	0	0	0	0	6	3	50	4	3	2	2
1498	80	1	4	2	2	1	3	1	0	0	0	0	0	0	0	0	0	1	0	1	0	0	1	0	1	1	1	0	0	0	0	0	0	0	0	0	3	2	30	4	4	2	2
1499	75	1	1	1	2	2	1	2	1	0	0	0	0	1	1	1	0	0	0	0	1	0	0	0	1	0	0	0	0	0	0	0	0	0	0	0	0	0	0	2	1	1	4
1500	85	1	1	4	2	1	2	1	1	1	0	0	0	0	0	0	0	1	0	1	0	1	0	0	0	0	0	1	0	1	0	0	0	0	0	0	0	0	0	2	2	1	2
1501	78	2	1	4	2	1	1	2	1	0	0	0	0	1	1	1	0	1	0	1	1	0	0	1	1	1	0	0	0	0	0	0	0	0	0	0	0	0	0	3	2	2	2
1502	72	1	2	2	2	2	1	1	1	0	1	0	0	0	0	0	0	0	0	0	0	0	0	0	0	0	0	0	0	0	0	0	0	0	0	0	6	4	0	5	5	2	4
1503	67	2	2	2	2	1	1	1	0	0	0	0	0	0	0	0	1	0	0	0	0	0	0	0	0	0	0	0	0	0	0	0	0	0	0	0	6	3	0	5	5	2	3
1504	92	2	1	3	2	1	1	2	1	0	0	0	0	0	0	0	0	0	0	0	0	1	0	0	0	0	0	0	0	0		0	0		1	0		1	0	3	4	2	3
1505	68	2	2	4	1	2	1	2	1	0	0	1	0	1	0	0	1	1		1	1	1	0	1	1	0	1	0	0	1	0	0	0	2	1	0	7	5	0	3	3	2	1
1507	82	2	1	3	2	1	1	2	1	0	0	0	0	0	0	0	0	0	0	1	0	1	0	0	1	0	0	0	0	0	0	0	0	0	0	0	7	2	0	4	4	1	3
1511	75	2	2	2	1	2	1	2	1	0	0	0	1	0	0	0	0	1	0	0	1	1	1	0	1	1	1	0	0	0	0	0	0	0	0	0	3	30	0	3	1	2	1
1512	79	1	0	2	1	2	2	2	1	0	0	0	0	0	0	0	0	0	0	0	0	0	0	0	0	0	0	0	0	0	0	0	0	0	0	0	0	0	0	1	3	1	4
1513	90	2	1	1	2	1	1	2	1	0	0	0	0	1	0	0	0	1	1	1	0	1	1	0	1	1	1	1	0	0	0	0	0	0	0	0	3	0	0	2	5	2	3
1518	82	2	1	4	2	1	1	3	0	0	0	0	0	1	1	1	0	1	0	1	1	1	0	0	0	1	1	0	0	0	0	0	0	0	0	0	0	0	0	3	4	2	3
1519	67	1	4	2	1	2	2	1	0	0	0	0	0	0	0	0	0	0	0	0	0	0	0	0	0	0	1	0	0	0	0	0	0	0	0	0	0	0	0	3	1	2	3
1520	70	1	2	4	2	3	2	1	0	0	1	0	0	0	0	0	0	0	0	0	0	0	0	0	0	0	0	0	0	0	0	0	0	0	0	0	0	0	0	5	3	2	3
1521	86	1	1	3	0	2	2	3	0	1	0	0	0	1	0	0	1	0	0	1	0	1	0	0	1	0	0	1	0	0	0	0	0	0	0	0	0	0	0	2	1	1	2
1522	77	1	2	4	2	2	1	2	1	0	0	0	1	1	1	1	1	1	0	1	0	1	0	1	1	1	1	1	0	1	7	1	30	0	0	0	7	1	30	2	2	1	2
1523	77	2	1	4	2	1	1	2	0	1	0	0	0	1	0	0	0	0	0	0	0	0	0	1	1	1	1	0	0	0	4	0	50	0	0	0	0	0	0	2	2	1	2
1524	69	2	2	4	1	1	1	2	0	0	0	0	0	0	0	0	0	0	0	0	0	0	0	0	0	0	0	0	0	0	1	1	30		0	0	5	3	0	3	1	2	3
1525	71	1	2	4	2	3	2	2	0	1	0	0	0	0	0	0	0	0	0	0	0	0	0	0	1	0	0	0	0	0	2	3	0	2	2	0	4	0	20	3	1	2	2
1526	73	1	3	2	2	1	2	1	0	0	0	0	0	0	0	0	0	0	0	0	1	0	0	0	0	0	0	0	0	0	3	1	0	2	3	0	5	2	0	4	1	2	4
1527	66	2	2	2	2	1	1	2	0	0	0	0	0	0	0	0	0	0	0	0	1	0	0	0	0	0	0	0	0	0	0	0	0	0	0	0	5	1	0	2	1	2	4
1528	72	1	2	3	2	1	2	2	0	0	0	0	1	1	1	1	0	1	0	1	0	0	0	0	1	1	0	0	0	0	0	0	0	0	0	0	7	1	30	3	3	1	2
1529	73	2	4	4	1	1	1	2	1	0	1	0		0		0	1	0			0							0	0	0	1	0	0		0	0		4	0	5	1	2	0
1530	77	1	1	4	2	2	2	2	1	0	1	0		0	0	0	0	0	0									0	0	1		0	30		0	0		0	0	4	4	2	2
1531	68	2	1	4	2	1	1	2	1	1	0	0	0	0	0	0	0	0	0	0	0	0	0	0	0	0	0	0	0	0	0	0	0	0	0	0	7	0	45	2	2	2	2
1532	68	1	2	4	2	3	2	1	0	0	0	0	1	1	0	0	0	0	0	0	0	0	1	0	1	0	0	0	0	0	0	0	0	3	2	0	7	0	30	5	4	2	3
1533	77	2	0	4	2	1	1	2	1	0	0	0	0	0	0	0	0	0	0	0	0	0	0	0	0	0	0	0	0	0	0	0	0	0	0	0	0	0	0	3	5	2	4
1534	93	2	1	3	2	4	1	3	1	0	0	0	0	1	1	1	0	1	0	1	1	0	0	1	1	1	1	1	1	1	0	0	0	0	0	0	0	0	0	1	5	2	2
1535	68	1	2	4	2	3	1	3	1	0	0	0	0	0	0	0	0	1	0	1	0	0	0	0	1	0	0	0	0	0	0	0	0	0	0	0	0	0	0	2	3	2	2
1536	67	2	2	4	2	1	1	3	1	0	0	0	1	1	1	0	1	1	0	1	0	1	1	0	1	1	1	1	0	0	1	2	0	2	0	30		0	0	1	1	1	2
1537	70	2	2	3	2	2	1	2	1	0	0	0	0	0	0	0	0	0	0	0	0	0	0	0	0	0	0	0	0	0	0	0	0	0	0	0	3	0	20	4	3	2	3
1538	89	1	1	4	2	1	2	2	0	0	0	0	0	1	1	1	1	1	0	1	0	0	0	0	0	1	1	0	0	0	0	0	0	0	0	0	3	0	30	5	5	1	3
1539	87	1	1	4	2	1	2	2	0	0	0	0	0	1	0	0	0	0	0	0	0	0	0	0	0	0	1	0	0	1	0	0	0	4	4	0	0	0	0	1	1	1	4
1540	82	2	1	4	2	1	1	2	0	0	0	0	0	1	0	0	0	0	0	1	1	1	1	0	1	0	1	1	1	1	0	0	0	0	0	0	0	0	0	1	1	1	2
1541	85	2	1	3	2	1	1	2	0	0	0	0	0	0	0	0	0	0	0	0	1	0	0	0	1	0	1	0	0	0	0	0	0	0	0	0	1	0	30	1	2	2	3
1542	65	2	3	2	2	2	1	2	0	0	0	0	0	1	1	1	0	1	0	0	0	1	1	1	1	1	1	0	0	0	1	1	0	0	0	0	1	1	0	1	3	2	1
1543	84	1	1	2	2	1	3	2	0	1	0	0	0	1	0	1	0		1	1	1	0	0	0	0	1	1	0	0	0	0	0	0	0	0	0		0	0	2	0	1	4
1544	86	2	1	2	2	1	1	2	0	0	0	0	0	1	1	1	0	1	0	1	0	0	0	1	1	1	0	0	0	0		0	0		0	0		0	0	2	2	1	4
1546	78	1	2	4	1	1	2	3	1	0	0	0	0	1	0	0	0	0	0	0	0	1	0	0	0	0	0	1	0	0	0	0	0	0	0	0	0	0	0	3	2	2	3
1547	72	2	1	4	1	2	1	2	1	0	0	0	0	0	0	0	0	0	0	0	1	0	0	0	0	0	0	0	0	0	0	0	0	0	0	0	0	0	0	1	3	2	3
1548	73	1	1	2	1	3	3	1	0	0	0	0	0	0	0	0	1	0	0	0	0	0	0	0	0	0	0	0	0	0		0	0		0	0		0	0	1	1	2	4
1549	68	2	2	2	2	1	1	2	1	0	0	0	0	1		0	0		0	0			0	0	0	0	0	0	1	1	2	0	0	0	0	0	2	0	0	0	2	2	2
1551	80	2	2	4	2	0	1	2	1	0	0	0	1	0	1	0	0	1	0	0	0	1	0	0	1	1	0	0	0	0	7	0	50	0	0	0	2	0	15	2	3	1	2
1552	83	1	4	4	2	0	2	2	1	0	0	1	0	1	1	1	0	1	0	1	1	1	0	1	1	1	0	1	0	0		0	15	0	0	0		0	30	3	4	1	3
1553	88	1	1	0	2	3	3	2	0	0	0	0	0	1	1	1	0	1	0	1	1	1	0	1	1	0	0	1	1	1	0	0	0	0	0	0	0	0	0	1	1	2	3
1554	88	2	1	4	2	1	1	2	1	0	0	0	1	1	1	0	0	1	1	1	0	0	1	1	1	1	1	0	0	0	0	0	0	0	0	0	0	0	0	4	1	2	2
1555	83	1	3	3	2	3	2	1	0	0	0	0	0	0	0	0	0	0	0	0	0	0	0	0	0	0	0	0	0	0		0	30	7	1	30	7	1	30	4	2	1	3
1556	71	1	2	4	2	3	3	2	1	1	0	0	0	0	0	0	0	0	0	0	0	1	0	0	0	0	0	1	0	0	0	0	0	0	0	0	0	0	0	4	3	2	4
1557	69	2	2	4	2	1	1	1	0	0	0	0	0	0	0	0	0	0	0	0	0	0	0	0	0	0	0	0	0	0	5	0	30	0	0	0	5	0	30	5	2	2	3
1561	68	2	1	4	1	1	1	3	0	0	0	0	1			0	1	1	1	1	0	1	1	0	1	1	1	0	0	0		0	0		0	0		0	0	0	4	2	1
1563	66	1	2	4	1	3	2	2	1	0	0	0	0	0	0	0	0	0	1	0	0	1	0	0	1	0	0	1	0	0	0	0	0	0	0	0	4	0	10	2	2	2	2
1567	66	1	2	4	1	3	2	1	0	0	0	0	0	0	0	0	0	1	0	0	0	0	0	0	0	0	1	1	0	0	0	0	0	0	0	0	1	0	20	1	3	2	2
1573	85	1	1	2	2	1	2	2	0	0	0	0	0	0			0	0	0	0	1	0	0	0	1	0	0	0	0	0		0	0		0	0		0	0	3	0	1	2
1574	77	2	1	2	2	1	1	0	1	0	1	0	0	0	0	0	0	0	0	0	0	0	0	0	0	0	0	0	0	0	0	0	0	0	0	0		0	0	2	1	1	3
1575	65	1	4	4	1	3	2	2	1	0	0	0	0	1	0	0	0	1	0	1	1	1	0	0	1	0	0	1	0	0	0	0	0	3	1	0	7	3	0	3	3	2	3
1576	83	2	1	3	2	1	1	2	0	0	0	0	0	0	0	0	0	0	0	0	1	0	0	0	0	0	0	0	0	0	0	0	0	0	0	0	7	5	0	5	5	1	3
1577	67	2	1	4	1	1	1	2	1	0	0	0	1	1	0	0	0	1	0	0	1	1	0	0	0	0	0	0	0	0	0	0	0	0	0	0	1	0	20	1	1	2	2
1579	72	2	3	2	2	2	1	2	0	1	0	0	1	0	0	0	1	1	1	1	0	0	0	0	1	1	0	0	0	0	5	0	30	0	0	0	5	0	30	3	3	2	2
1580	80	1	4	2	1	3	2	1	0	0	0	0	0	1	0	0	1	0	0	0	0	1	0	0	0	0	0	1	0	1	6	5	0	5	4	0	6	4	0	4	2	1	2
1584	72	1	3	3	1	1	3	1	0	0	0	0	0	0	0	0	0	0	0	0	0	0	0	0	0	0	0	0	0	0	0	0	0	0	0	0		1	30	4	2	2	4
1585	86	1	2	4	2	4	2	1	0	0	0	0	0	1	0	0	0	0	0	0	0	1	0	0	0	0	0	1	0	0	4	1	0	7	4	0	7	4	0	5	4	2	2
1586	68	1	2	4	1	3	2	1	1	1	0	0	0	0	0	0	0	0	0	0	0	0	0	0	0	0	0	0	0	0	3	0	30	0	0	0	3	0	30	3	1	2	3
1587	66	2	1	4	1	3	1	2	1	0	0	0	0	0	0	0	0	0	0	0	1	0	0	0	0	0	0	0	0	0	0	0	0	5	1	0	0	0	0	2	1	2	4
1589	72	1	1	4	1	1	2	2	0	1	0	0	0	0	0	0	0	0	0	0	1	1	0	0	0	0	0	0	0	1		0	0		0	0		0	0	1	1	2	4
1590	68	2	3	4	1	1	1	2	1	0	0	0																				0	0		0	0		0	0	0	1	2	2
1591	70	2	2	4	2	2	1	2	0	0	0	0	0	1	0	1	0	1	0	0	0	0	0	0	1	0	0	0	0	0		0	0		1	0	7	3	0	2	2	1	2
1592	78	1	2	4	2	1	2	1	0	0	0	0	0	0	0	0	0	0	0	0	0	1	0	0	1	0	0	0	0	0		0	0	4	0	30	7	1	0	4	1	2	3
1593	74	1	2	4	1	3	2	1	0	0	0	0	0	0	1	0	0	0	0	0	0	1	0	0	0	0	1	0	0	0		0	0		0	0		0	0	0	0	1	4
1594	72	2	1	4	1	2	1	1	0	0	0	0	0	0	0	0	0	0	0	0	0	0	0	0	0	0	0	0	0	0	5	5	0	5	5	0	5	5	0	2	1	1	3
1596	70	2	3	4	2	1	1	2	0	0	0	0	0	0	0	0	0	0	0	0	0	1	0	0	0	0	0	0	0	0		0	0	3	2	0	3	0	10	5	3	2	3
1597	73	1	2	4	2	3	2	2	0	0	0	0	0	0	0	0	0	0	0	0	0	0	0	0	0	0	0	0	0	0	3	1	0	4	1	0	7	0	0	5	2	1	2
1598	70	2	1	4	2	1	1	2	0	0	0	0	0	1	1	1	0	1	0	1	1	1	0	1	1	1	0	1	0	1	0	0	0	0	0	0	3	0	40	3	4	2	2
1599	69	1	2	4	1	1	2	2	0	1	1	0	0	1	0	0	0	1	0	1	1	1	0	1	0	1	1	1	0	1	0	0	0	0	0	0	7	1	120	2	3	2	2
1600	74	1	1	4	1	1	3	2	0	0	1	0	1	1	1	1	0	1	1	1	0	1	0	0	1	1	1	1	0	0	0	0	0	0	0	0	0	0	0	1	4	1	3
1601	68	2	1	4	2	1	1	4	0	0	0	0	1	1	1	1	1	1	1	1	1	0	1	1	1	1	1	0	0	0	0	0	0	0	0	0	3	0	10	1	3	1	1
1602	79	2	1	4	2	3	1	2	0	0	0	0	1	0	0	0	1	1	0	0	0	1	0	0	1	1	0	0	0	0		0	0		0	0		0	0	0	0	2	1
1605	74	1	2	1	2	3	3	1	1	1	0	0	0	1	1	1	0	1	1	1	1	0	0	0	1	0	0	0	0	0	7	0	30	0	0	0	7	0	30	2	5	2	2
1606	74	2	2	2	2	1	3	1	1	0	0	0	0	0	0	0	0	0	0	0	0	0	0	0	0	0	0	0	0	0	0	0	0	2	0	40	4	1	20	5	3	2	4
1609	74	2	1	3	2	1	1	1	0	0	0	0	1	0	0	1	0	0	0	1	0	1	0	0	0	0	0	0	0	0	5	0	30	0	0	0	5	0	30	5	3	1	2
1611	72	1	4	2	1	3	2	2	0	0	0	0	0	0	0	0	0	1	0	0	0	0	0	1	1	0	0	0	0	1	0	0	0	0	0	0	5	0	30	3	3	2	3
1615	67	1	2	3	1	2	1	2	1	0	0	0	0	0	0	0	0	0	0	0	0	0	0	0	1	0	0	0	0	0	1	0	30	7	0	50	7	4	0	4	1	1	4
1620	67	2	3	1	1	1	1	1	0	0	0	0	0	0	0	0	0	0	0	0	0	0	0	0	0	1	0	0	0	0	7	5	0	7	4	0	7	5	0	3	4	1	2
1622	83	2	2	1	2	1	1	2	0	0	0	0	0	0	0	1	0				0	1	0	0			0		0	0		0	0		0	0		0	0	3	5	0	0
1623	83	1	1	3	1	1	2	2	0	0	0	0	1	1	1	1	1	1	0	0	1	1	0	0	1	0	1	0	0	0	0	0	0	0	0	0		0	25	3	4	1	2
1624	70	1	1	1	2	4	2	2	0	1	0	0	0	1	1	1	0	0	1	1	0	1	1	0	0	1	0	0	1	0		0	0		0	0	6	8	0	5	4	2	2
1627	66	1	1	1	1	3	2	3	0	1	0	0	1	1	0	0	0	0	1	1	0	1	1	0	0		1	0	0	0	3	5	0	4	5	0	5	1	30	4	1	2	3
1628	77	2	1	1	2	1	1	1	0	0	0	0	0	0	0	1	1	1	0	1	0	1	0	0	1	1	0		0	0	0	0	0	0	0	0	7	1	0	3	5	1	1
1629	81	2	1	5	2	1	1	3	0	0	0	0	0	1		0	0	1	0	1		0	0	0	1	1	1	0	0	0	1	0	0	1	0	0		0	0	0	0	1	2
1630	79	1	2	3	2	1	2	2	1	1	0	0	1	1	1	1	0	1	1	1	1	1	0	0	1	0	1	0	0	0	0	0	0		0	0	0	0	0	1	3	1	2
1631	72	1	1	2	2	1	2	3	0	0	0	0	1	1	1	1	1	1	1	1	0	1	1	1	1	1	1	0	1	1		0	0		0	0		0	0	0	0	1	1
1632	75	1	2	2	2	4	2	2	0	1	0	1	0	0	0	0	0	1	0	1	1	0	1	1	1	1	0	0	0	0	0	0	0	0	0	0	0	0	0	5	5	2	4
1633	67	2	1	3	1	1	1	2	1	0	0	0	0	0	0	0	1	1	0	0	0	0	0	0	0	0	0	0	0	0	3	1	0	3	1	0	7	1	0	3	3	2	2
1634	78	2	2	2	0	1	1	2	0	0	0	0	0	0	0	0	0	0	0	0	0	1	0	0	0	0	0	0	0	0	3	0	30	0	0	0	7	0	0	4	2	2	4
1635	81	1	2	2	2	2	2	3	0	0	0	0	0	1	1	1	0	0	0	0	0	1	0	0	1	0	0	0	0	1	0	0	0		0	0	7	0	30	4	2	1	3
1636	85	2	1	3	2	1	1	2	1	0	0	0	1	1	1	0	0	1	1	1	1	1	1	1	1	1	0	1	0	1	0	0	0	0	0	0	5	0	20	3	4	2	4
1637	77	1	2	2	2	1	3	3	0	0	0	0	0	1	1	1	1	1	1	1	1	0	1	1	1	1	0	0	0	1	0	0	0	0	0	0		0	0	2	2	2	1
1638	68	2	1	4	2	1	1	2	1	0	0	0	0	0	0	1	0	0	0	0	0	0	0	0	1	0	0	0	0	0	5	0	30		0	0	7	0	30	2	2	0	0
1639	70	1	1	4	2	3	2	1	0	0	0	0	0	1	0	0	0	0	0	1	0	0	0	0	0	0	0	1	0		2	1	0		0	0	3	0	0	2	4	2	4
1640	83	2	1	3	2	1	1	3	0	1	0	0	0	1	1	1	1	1	0	0	0	1	0	0	1	0	0	1	0	0	0	0	0	0	0	0	0	0	0	3	1	1	2
1641	79	2	1	3	2	1	1	2	0	0	1	0	0	1	0	0	0	0	0	0	0	1	0	0	0	0	0	0	1	0	0	0	0	0	0	0	5	4	30	5	2	2	2
1642	83	2	2	1	2	1	1	2	0	0	0	0	1	1	1	1	0	1		1	0	1	0	1	1	1	1	1	0	0	0	0	0	0	0	0		1	30	3	5	2	1
1643	72	2	1	2	2	1	1	2	0	0	0	0	0	0	0	0	0	0	0	0	0	1	0	0	0	0	0	0	0	0		0	0		0	0	6	0	30	2	3	1	3
1644	79	1	1	2	2	2	2	1	0	1	0	0	0	0	0	0	1	0	0	0	0	1	0	0	0	0	0	0	0	1		0	0		0	0		0	0	3	3	1	2
1645	81	2	2	3	2	1	1	2	1	0	0	0	0	0		0	0	0	0	1	1	1	0	0	0	0	0	0	0	1		0	0		0	0		0	0	3	2	2	1
1646	85	1	2	2	2	1	2	2	1	0	0	1	0	0	0	0	0	0	0	0	0	0	0	0	1	0	0	0	0	1	0	0	0	0	0	0	6	1	30	4	1	1	2
1647	80	2	1	2	2	1	1	2	0	0	0	0	0	0	0	0	0	0	1	0	0	0	0	0	0	0	0	0	0	0	0	0	0	0	0	0	5	6	0	4	2	2	4
1648	80	2	3	3	1	1	1	3	1	0	0	0	1	1	0	0	1	1	1	0	1	0	1	0	1	1	1	0	0	0	0	0	0	0	0	0	0	0	0	3	3	2	1
1649	70	2	1	1	2	1	1	3	0	0	1	0	1	1	1	1	1	1	1	1	0	1	0	0	1	1	1	1	1	0	0	0	0	0	0	0	6	0	30	1	4	1	2
1650	82	2	2	4	2	2	1	1	0	0	0	0	0	1	1	0	0	0	0	0	0	1	0	0	1	1	0	0	0	0	3	1	0	0	0	0	7	5	0	3	1	2	2
1651	85	1	4	4	2	3	3	1	0	1	0	0	0	0	0	1	0	1	0	0	0	1	0	0	1	1	0	0	0	0	0	0	0	0	0	0	7	2	0	3	3	2	3
1652	78	2	2	3	2	4	1	4	0	0	0	0	1	1	0	0	0	0	0	1	0	1	0	0	1	0	1	1	0	0	0	0	0	0	0	0	2	30	0	2	1	1	1
1653	86	2	5	4	2	1	1	2	0	0	0	0	1	1	1	1	0	0	0	1	0	1	1	1	1	1	0	0	0	0	0	0	0	0	0	0	7	1	0	3	1	1	2
1654	70	1	1	5	2	1	1	4	1	0	0	0	1																			0	0		0	0		0	0	0	0	0	2
1655	67	2	3	4	2	1	1	3	1	0	1	0	0	1	0	0	0	0	0	1	1	0	0	0	1	1		0	0	0	0	0	0	0	0	0	0	0	0	2	3	2	3
1656	75	1	5	4	2	1	2	4	1	1	0	0	0	0	0	0	0	0	0	0	1	0	0	0	1	1	0	0	0	0	0	0	0	0	0	0	0	0	0	1	3	2	2
1657	72	1	2	4	2	2	2	2	0	0	1	1	1	1	0	1	0	1	0	0	0	1	0	0	1	1	0	0	0	1	2	0	0		0	30		1	30	3	2	2	2
1658	67	2	2	4	2	1	1	2	1	0	0	0	0	0	0	0	0	0	0	0	0	0	0	0	0	0	0	0	0	0		0	0		0	0		0	0	5	2	1	3
1659	67	2	1	4	2	1	1	3	0	1	0	0	0	1	1	1	0	1	0	1	1	0	0	0	1	1	0	0	0	0	0	0	0	0	0	0	0	0	0	2	3	1	3
1660	91	2	1	4	2	1	1	4	1	1	0	0	1	1	1	0	0	1	0	1	1	0	0	0	1	1	1	0	0	0	0	0	0	0	0	0	0	0	0	1	1	1	2
1661	77	2	3	1	2	1	2	2	0	0	0	0	0	1		0	0	1	0	0	0	1	0	0	1	1	1	0	0	0	0	0	0	0	0	0	6	0	40	3	5	1	2
1662	68	1	2	3	1	3	2	2	1	0	0	0	0	0	0	0	0	0	0	0	0	0	0	0	0	0	0	0	0	0	2	3	0	0	0	0	0	0	0	3	3	2	3
1663	67	1	2	4	2	2	2	1	0	0	0	0	0	0	0	0	0	0	0	0	0	0	0	0	0	0	0	0	0	0	0	0	0	0	0	0	3	0	25	2	1	2	4
1664	66	1	3	4	2	3	2	2	1	0	0	0	0	0	0	0	0	0	0	0	0	0	0	0	0	0	0	0	0	0	0	0	0	7	0	0	7	0	0	5	3	2	3
1665	85	2	5	3	2	1	1	4	0	0	0	0		1	1			1	1	1	1	1	1	1	1	1	1	0	0	0	0	0	0	0	0	0	3	0	10	3	3	1	1
1666	78	1	3	2	2	3	2	2	0	0	0	0	0	0	0	0	0	0	0	0	0	0	0	0	1	0	0	0	0	0	0	0	0	0	0	0		0	30	3	2	2	3
1667	76	2	4	2	2	1	1	1	0	0	0	0	0	0	0	0	0	1	0	0	0	1	0	0	0	0	0	0	0	1	3	5	0		0	0	7	0	50	3	1	1	2
1668	67	2	2	2	2	1	1	2	1	0	1	0	0	0	0	0	0	0	0	0	1	0	0	0	1	0	0	0	0	1	0	0	0	0	0	0	7	1	0	2	4	2	3
1669	74	1	1	2	2	1	2	1	1	1	0	0	0	0	0	0	0	0	0	0	0	0	0	0	0	0	0	0	1	0	0	0	0	5	4	0	7	0	40	3	5	2	3
1670	83	2	1	3	2	2	1	3	0	0	0	0	0	1	0	0	0	1	0	1	1	0	0	1	1	0	0	0	0	1	0	0	0	0	0	0	4	1	0	4	3	1	2
1671	81	1	2	4	2	2	2	2	1	1	0	0	0	1		0	0	0	0	0	0	1	0	0	1	0	0	0	0	0	4	2	0		0	0	4	2	0	4	5	1	3
1672	73	2	3	5	2	1	1	2	1	0	1	0	0	0	0	0	0	0	0	1	0	0	0	0	0	0	0	0	0	0	1	1	30	1	0	45	6	1	15	3	1	1	2
1673	74	1	1	4	2	1	2	2	0	0	0	1	0	1	0	0	0	0	0	0	1	0	0	0	1	1	0	0	0	0	0	0	0	0	0	0	2	2	0	4	1	1	3
1674	74	2	1	4	2	1	1	2	0	0	0	0	0	0	0	0	0	0	0	0	0	1	0	0	1	0	0	1	0	0	0	0	0	0	0	0		0	0	1	5	1	4
1677	89	2	1	3	2	1	1	3	1	1	0	0	0	1	0	1	0	0	0	1	1	1	1	1	1	1	0	1	1	1	0	0	0	0	0	0	0	0	0	1	4	1	4
1680	80	1	4	3	1	3	0	1	0	0	0	0	0	0	0	0	0	0	0	0	0	0	0	0	0	0	0	0	0	0	6	5	0	6	5	0	6	2	0	5	1	2	4
1681	79	1	2	3	2	1	2	1	1	0	0	0	0	0	0	0	0	0	0	0	0	0	0	0	0	0	0	0	0	0	2	2	0	5	8	0	7	7	0	3	5	1	3
1682	66	2	2	3	2	1	1	2	0	0	0	0	0	1	0	0	0	0	0	0	0	1	0	0	0	0	0	0	0	0	3	0	30	0	0	0	2	0	30	5	4	1	3
1683	79	2	1	4	2	1	1	2	0	0	0	0	0							0	1	0		0		0	0	0	0	1		0	0		0	0		0	0	2	1	2	3
1684	82	1	1	4	2	1	1	2	0	0	0	0	1	1	1	0	1	1	1	1	1	0	1	1	1	1	1	0	1	0		6	0		0	0		7	0	3	0	1	1
1685	68	1	2	4	2	3	2	1	0	0	0	0	0	0	0	0	0	0	0	0	0	0	0	0	0	0	0	0	0	0	0	0	0	4	0	0	7	0	0	4	1	1	3
1686	66	2	2	2	2	1	1	2	0	0	0	0	0	0	0	0	0	0	0	0	1	0	0	0	0	0	0	0	0	0	0	0	0	0	0	0	0	0	0	0	2	1	3
1688	80	2	1	4	2	1	1	1	1	0	0	0	0	0	0	0	0	0	0	0	0	1	0	0	1	0	0	0	0	0		0	0	4	0	45		0	0	3	4	1	4
1690	67	1	4	2	1	4	1	3	0	0	1	0	0	1	0	0	0	1	0	0	0	0	0	0	1	0	0	0	0	0	0	0	0	2	2	0	7	1	0	5	5	2	2
1691	81	2	1	4	2	1	1	2	1	0	0	0	1	1	0	0	1	1	0	1	0	1	0	0	1	1	0	0	0	1	0	0	0	0	0	0	0	0	0	1	1	2	2
1692	77	1	1	2	2	2	2	3	0	0	1	0	0	1	1	1	0	0	0	1	0	0	0	0	1	1	0	0	1	0		0	0		0	0		0	0	0	0	1	2
1693	72	2	1	2	2	1	1	1	0	0	0	0	0	0		0	0	0	0	0	0	0	0	0	0	0	0	0	0	0	0	0	0		0	0	6	1	30	1	3	2	4
1694	70	2	1	3	1	1	2	2	0	0	0	0	0	0	0	0	0	0	0	0	0	1	0	0	0	0	0	1	0	0	0	0	0	0	0	0	0	0	0	1	3	1	2
1695	82	2	1	3	2	1	1	1	0	0	0	0	0	0	0	0	0	0	0	0	0	0	0	0	0	0	0	0	0	0		0	0		0	0		0	20	2	5	1	3
1696	71	1	1	4	1	3	1	2	1	0	0	0	0	0	0	0	0	1	1	0	0	1	0	1	1	0	0	0	1	0	0	0	0	0	0	0	0	0	0	0	2	2	3
1697	67	2	1	4	2	1	1	1	1	0	1	0	0	0	0	0	0	0	0	0	0	1	0	0	1	0	0	0	0	0	0	0	0	0	0	0	0	0	0	1	2	1	3
1698	94	2	1	3	2	2	1	2	1	0	0	0	0	0	0	0	0	0	0	0	1	0	0	1	0	0	0	0	0	0	0	0	0	0	0	0	0	0	0	0	2	1	4
1699	81	2	1	4	2	1	1	2	1	0	0	0	0	0	0	0	0	0	0	0		0	0	0		0	0	0	0	0	0	0	0	0	0	0	3	0	30	3	0	2	3
1700	84	1	1	4	2	3	2	2	0	0	0	0	0	0	0	1	0	0	0	0	1	0	0	0	0	0	0	0	0	0		0	0		0	0		0	0	3	3	0	0
1701	76	1	1	4	2	4	2	2	1	0	0	0	0	0		0	0	0	1	0	1	1	0	0	0	0	0	0	0	0		0	0		0	0		0	0	0	0	0	0
1702	73	2	1	4	2	1	1	2	1	0	0	0	0	0		0	0	0	1	0		1	0	0	0	0	0	0	0	0	0	0	0	0	0	0	4.5	1	15	1	4	2	2
1703	66	2	2	4	1	1	1	1	0	0	0	0	0	0	0	0	0	1	0	0	0	1	0	0	1	1	1	1	1	0	0	0	0	0	0	0	0	0	0	5	2	1	2
1704	69	1	1	4	2	1	3	2	1	1	0	0	0	1	1	1	0	0	0	1	1	0	0	0	1	1	1	0	0	0	0	0	0	0	0	0	0	0	0	2	5	2	3
1705	67	1	2	4	2	2	2	2	1	1	0	0	0	0	0	1	0	0	0	0	0	0	0	0	0	1	0	0	0	1	7	1	0	0	0	0	7	1	30	3	3	2	2
1706	65	2	1	4	2	1	1	4	0	0	0	0	1	1	0	0	1	1	0	1	0	0	0	1	1	1	1	0	0	0	0	0	0	0	0	0	0	0	0	2	2	2	2
1707	66	1	1	4	1	3	1	2	1	0	0	0	0	0	1	0	0	0			0		0	0	0	0	0	0	1	0	4	5	0	4	5	0	5	0	30	1	2	2	3
1708	72	1	1	2	1	3	2	2	1	0	0	0	0	0	0	0	0	0	0	0	0	0	0	0	0	0		0	0	0	0	0	0	4	6	0	7	1	0	2	3	2	3
1709	67	2	2	2	1	1	1	1	0	0	0	0	0	0	0	0	0	1	0	1	0	1	0	1	1	1	1	0	0	0	5	0	30	0	0	0	7	4	0	3	2	2	2
1710	73	2	1	3	2	1	1	3	0	0	0	0	1	1	1	1	1	1	1	1	1	0	1	1	1	1	1	0	0	0	0	0	0	0	0	0	0	0	0	3	4	2	2
1711	86	1	1	0	2	3	2	4	0	0	0	0	0	1			1	0	1	1	0	1	1	1	0	1	1	1	0	1	0	0	0	0	0	0		0	0	0	2	1	1
1712	78	2	1	3	2	1	1	4	0	0	0	0	1	1	1	1	1	1	1	1	1	1	1	1	1	1	1	1	0	1	0	0	0	0	0	0	7	0	0	1	3	2	2
1713	84	1	1	4	2	1	2	3	0	0	0	0	0	1	0			0	0	0	1	0	0	0	1	1	0	0	0	0	0	0	0	0	0	0		0	0	0	4	1	3
1714	80	2	1	4	2	1	1	2	0	1	0	0	0	0	0	0	0	0	0	1	0	1	0	0	0	0	0	0	0	1	0	0	0	0	0	0	4.5	0	30	0	5	2	4
1716	65	2	3	3	2	1	1	3	1	1	0	1	1	1	1	1	0	1	0	1	1	1	1	1	1	1	1	0	0	0	4	1	10	0	0	0	4	1	0	0	3	2	2
1720	81	2	1	4	2	1	1	2	0	0	0	0	0	0	0	0	0	0	0	1	1	1	0	0	0	1	1	0	0	1	0	0	0	0	0	0	0	0	0	3	2	0	0
1721	86	2	1	4	1	1	1	3	0	1	0	0	0	0	0	0	0	0	0		1	0	0	0	0	0	0	0	0	0	0	0	0	0	0	0	0	0	0	1	1	2	4
1722	75	2	1	2	2	1	1	1	0	0	0	0	1	0		0	0	1	0	1	1	0	1	0	1	1	1	0	0	0	0	0	0	0	0	0	0	0	0	3	2	2	2
1723	77	1	1	2	2	1	2	4	0	0	0	0	1	1	0	1	1	1	1	1	1	0	1	1	1	1	1	0	0	0	0	0	0	0	0	0	3	0	0	1	3	2	2
1724	80	2	1	2	2	1	1	3	1	0	0	1	1	1		1	0	1	1	1	1	0	1	0	1	0	0	0	0	1		0	0		0	0	7	4	0	3	3	1	2
1725	75	1	1	2	2	3	2	3	1	0	0	0	1	0	0	0	0	1	1	1	1	1	0	0	1	0	0	0	0	0	0	0	0	0	0	0	5	0	20	3	2	2	2
1726	74	1	1	2	2	2	1	4	1	1	0	0	1	1		0		1	1	1	0	1		0	1	0	0		0	0	0	0	0	0	0	0		0	0	3	4	2	2
1727	70	2	2	2	1	1	1	2	0	0	1	0	0	1	0	0	0	1	0	1	1	1	0	1	1	1	1	0	0	1	0	0	0	0	0	0	6	0	30	2	3	2	3
1728	90	2	1	4	2	1	1	2	0	0	0	0	0	1	0	0	0	0	0	0	0	1	0	0	0	0	0	0	0	0	0	0	0	0	0	0	0	0	0	2	3	1	3
1731	73	2	1	2	2	1	1	2	0	0	0	0	0	0	0	0	0	0	0	1	0	1	0	0	1	1	0	0	0	0		0	0		0	0	7	2	0	4	4	2	2
1732	79	1	1	2	2	3	2	2	1	0	0	0	0	1	0	0	1	0	1	1	0	1	0	0	0	0		1	0	1	3	2	0		0	0	7	2	0	4	2	2	3
1736	83	2	1	3	2	1	1	1	1	0	0	0	0	1		0	0	0	0	1	1	1	0	0	1	1	1	0	0	0	0	0	0	0	0	0		0	0	4	0	1	4
1737	80	2	1	3	2	1	1	2	1	0	0	0	0	1	1	0	0	1	0	1	1	0	0	0	1	1	1	0	0	0		0	0		0	0		0	0	2	2	1	2
1739	80	1	1	4	2	3	2	2	1	0	0	0	0	1	0	0	0	0	0	0	0	0	0	0	0	0	0	0	0	0	0	0	0	1	0	0	3	0	30	3	3	2	3
1740	74	2	1	4	2	2	1	1	0	0	0	0	0	0	0	0	0	1	0	1	1	1	0	0		0	1	0	0	0	0	0	0		0	0	7	1	0	4	2	2	3
1741	65	2	2	2	1	1	1	2	0	1	0	0	0	0	0	0	0	0	0	1	0	0	0	0	1	0	0	0	0	0		0	0	1	1	0	4	0	30	3	3	2	3
1742	68	1	2	2	1	1	2	2	0	0	0	0	0	0	0	0	0	0	0	0	0	0	0	0	0	0	0	0	0	0	1	5	0	1	5	0	7	8	0	2	2	2	2
1743	74	2	1	2	2	1	1	4	1	0	0	0	0	0	0	0	0	0	0	1	1	0	0	0	1	0	0	0	0	0		0	0	0	0	0	2	0	20	3	3	2	2
1744	78	1	1	2	2	4	2	2	0	0	0	0	0		0	0	0				0	0	0	0		0	0	0	0	0	2	1	0	3	0	30	3	0	30	2	2	2	4
1745	66	1	2	4	1	3	3	2	0	1	0	0	0	0	0	0	0	0	0	0	1	0	0	0	0	0	0	0	1	0	2	1	30	0	0	0		0	0	1	3	1	2
1746	69	1	1	4	1	3	2	2	1	0	0	0	0	1	1	1	0	1	0	1	0	1	0	0	1	0	0	0	0	0	0	0	0	0	0	0	4	0	20	2	3	1	4
1747	68	2	2	4	2	2	1	2	0	0	0	0	0	0	0	0	0	0	0	0	0	0	0	0	0	1	0	0	0	0	0	0	0	0	0	0	0	0	0	3	3	2	2
1748	65	1	1	2	2	1	0	2	0	0	0	0	0	1		0	0	0	0	0	0	0	0	0	0	0	0	0	0	0	0	0	0	0	0	0	0	0	0	1	2	2	4
1750	67	1	0	4	1	4	2	4	0	1	0	0	0	1	0	0	1	1	0	1	0	1	0	0	1	0	0	1	0	1	0	0	0	0	0	0	0	0	0	4	4	2	4
1752	87	2	1	3	2	1	1	2	1	0	0	0	0	1	1	0	0	1	0	1	0	1	1	1	1	1	0	0	0	0	0	0	0	0	0	0		1	0	3	4	1	0
1754	65	1	5	2	2	2	2	2	1	0	0	0	0	0	0	0	1	0	0	0	0	1	0	0	1	0	0	0	0	0	0	0	0	2	0	0	3	0	0	2	3	2	2
1755	76	2	1	3	2	1	1	1	1	0	0	0	0	0	0	0	0	0	0	0	1	0	0	0	1	0	0	0	0	1		0	0		0	0	7	2	0	5	5	1	3
1758	65	2	3	1	2	3	1	3	1	0	0	0	1	1	1	1	0	1	0	1	1	0	0	1	1	1	1	0	0	1	3	0	20	0	0	0	0	0	0	4	3	2	1
1759	73	1	2	2	1	1	3	1	0	0	0	0	0	0	0	0	0	0	0	0	0	0	0	0	0	0	0	0	0	1	0	0	0	0	0	0	0	0	0	1	4	2	2
1760	70	2	2	2	2	1	2	3	1	1	0	0	0	0	0	0	0	0	0	0	0	0	0	0	0	0	0	0	0	1	0	0	0	0	0	0	0	0	0	1	3	2	2
1761	81	2	3	1	2	2	1	1	0	0	0	0	0	0	0	0	0	0	0	0	0	0	0	0	0	0	0	0	0	0		0	0		0	0		0	0	5	5	1	4
1762	69	1	0	1	2	3	1	2	0	0	0	0	0	0	0	0	0	0	0	0	0	0	0	0	0	0	0	0	0	0	0	0	0	5	0	30	3	0	20	1	3	2	2
1764	80	1	1	2	2	1	2	2	0	0	0	0	0	1	0	0	0	0	0	0	0	1	0	0	0	0	0	1	1	1	0	0	0	0	0	0	4	0	0	1	4	2	4
1765	77	2	0	0	0	0	0	0	0	0	0	0	0	0	1	0	0	0	0	0	0	1	0	0	0	0	0	1	0	1		1	0		1	0		2	0	1	4	2	2
1766	68	1	3	1	2	1	2	2	0	1	1	0	1	1	1	1	0	0	1	1	0	0	0	0	1	0	0	0	0	0	0	0	0	0	0	0	0	0	0	1	2	2	2
1767	70	2	2	2	1	1	1	1	0	0	0	0	1	1	0	0	1	1	0	1	0	0	1	1	1	0	0	0	1	0		0	0	0	0	0	0	0	0	1	4	0	2
1768	70	1	4	2	1	3	2	2	0	0	1	0	1	0	1	1	1	1	1	1	0	0	1	1	0	1	0	0	0	0	0	0	0	5	1	30	0	0	0	2	2	2	1
1769	81	1	2	3	2	4	2	4	1	0	0	1	0	1	0	0	0	0	0	1	1	1	0	0	1	0	0	0	0	0	0	0	0	0	0	0	0	0	0	5	1	2	4
1770	73	1	4	1	1	3	3	1	0	0	0	0	0	0	0	0	0	0	0	1	1	0	0	0	1	0	0	0	0	1	0	0	0	2	2	0	5	3	0	1	3	2	4
1771	66	1	1	3	2	1	2	2	0	0	0	0	0	0	0	0	0	0	0	0	1	0	0	1	0	0	0	0	0	1	5	6	0	5	6	0	5	6	0	1	3	2	3
1774	74	1	1	4	1	3	2	1	0	0	0	0	0	0	0	0	0	0	0	0	0	1	0	0	0	0	0	0	0	0	0	0	0	0	0	0	7	1	30	3	2	2	4
1775	71	2	1	4	1	1	1	1	0	0	0	0	0	0	0	0	0	0	0	0	0	0	0	0	0	0	0	0	0	0	0	0	0	0	0	0	7	1	30	3	1	2	4
1777	82	1	1	4	2	1	2	2	0	1	0	0	0	1	0	0	0	1	0	0	0	1	0	0	0	0	1	1	0	1	3	2	0	0	0	0	6	4	0	5	1	2	2
1778	78	2	1	4	2	1	1	2	0	0	0	0	1	0		1	0	1	1	1	0	1	0	0	1	1	1	1	0	1	0	0	0	0	0	0	3	0	30	2	2	2	1
1779	69	1	4	4	2	1	2	4	0	1	0	0	0	0	0	0	0	0	0	0	1	0	0	0	0	0	0	0	0	0	0	0	0	5	0	15	5	0	15	3	3	1	2
1780	65	2	2	4	1	2	1	2	0	0	0	0	0	0	0	0	0	0	0	0	0	0	0	0	0	0	0	0	0	0	2	1	0	7	3	0	2	0	15	1	2	1	2
1782	89	2	5	1	2	2	1	4	1	0	0	0	0	1	1	1	0	1	1	1	1	1	1	1	1	1	1	1	0	0	0	0	0	0	0	0	0	0	0	1	5	2	2
1783	73	1	1	4	1	1	2	3	0	1	0	0	1	1	0	0	0	0	0	0	0	0	0	0	0	0	1	0	0	0	10	0	0		0	0		0	0	1	3	1	2
1784	69	2	1	4	1	1	1	2	1	0	0	0	0	1	1	1	1	1	1	1	0	0	1	1	1	1	1	0	0	0	0	0	0	0	0	0	0	0	0	1	2	2	1
1785	84	2	1	1	2	1	1	2	1	0	0	0	0	0	1	1	0	1	0	1	0	1	0	0	1	1	1	0	0	0	0	0	0	0	0	0		0	0	1	5	2	4
1787	77	2	1	2	2	1	1	2	0	0	0	0	0	1	0	1	0	0	0	0	0	1	0	0	0	0	0	0	0	0		0	0		0	0		0	0	1	2	2	2
1788	73	1	1	2	2	1	2	4	0	0	0	0	1	1	1	1	1	1	1	1	1	1	1	1	1	1	0	0	0	1	0	0	0	0	0	0	3	0	0	3	5	2	1
1789	78	2	1	3	2	1	1	0	0	0	0	0	0	0	0	0	0	0	0	0	0	0	0	0	1	0	0	0	0	0	0	0	0	0	0	0	0	0	0	1	2	2	4
1791	94	2	3	3	2	1	1	1	1	0	0	0	0	0		0	0	1	0	1	1	1	0	0	1	1	0	0	1	1		0	0		0	0		0	0	5	3	1	3
1793	77	1	4	4	1	3	2	3	1	1	0	0	1	1		0	0	1	1	0	1	1	1	0	1	0	1	0	0	1	0	0	0	0	0	0	7	0	30	2	4	1	2
1794	88	2	0	4	2	1	1	2	1	0	0	0	0	0	0	0	0	0	0	1	1	0	0	0	1	0	0	0	0	0	0	0	0	0	0	0	0	0	0	2	2	1	3
1795	86	1	1	4	2	1	2	2	1	0	0	0	0	1	0	1	1	0	0	0	1	0	0	0	1	0	0	0	0	0		0	0		0	0	7	2	0	4	1	2	3
1796	79	1	2	0	2	1	3	3	1	0	0	0	1	1	0	1	1	1	1	1	1	1	1	1	1	1	1	1	0	0		1	0		1	0		1	10	4	0	1	2
1797	77	2	1	0	2	1	1	2	0	0	0	0	0	1	0	0		0	0	1	0	1	0	0	1	0	0	0	0	0	0	0	0	0	0	0	3	1	30	3	2	1	2
1799	84	2	1	0	1	1	1	1	0	0	0	0	0	1	0	1		1	0	1	1	1	0	1	1		0	0	0	0		0	0		0	0		0	0	0	2	1	4
1800	91	2	1	0	2	1	0	1	0	0	0	0	0	0	0	0	0		0	0		1	0	0	0	0	0	1	0	1	5	4	30	4	40	0	4	3	0	0	0	1	2
1801	81	2	1	3	2	1	1	2	1	0	0	0	0	0	0	0	0	0	0	1	1	1	0	1	1	1	0	0	0	0	0	0	0	0	0	0	0	0	0	4	5	2	2
1803	75	2	1	4	2	1	1	2	0	0	0	0	0	0	0	0	0	0	0	0	0	0	0	0	0	0	1	0	0	0	2	1	30	1	0	30	7	1	0	4	2	2	2
1804	79	1	1	4	2	1	2	4	0	0	0	0	0	1	1	0	0	0	0	1	0	0	0	0	0	0	1	0	0	0	2	0	30	2	0	30	7	0	30	2	3	2	2
1805	75	2	1	4	2	1	1	2	1	0	0	0	0	0	0	0	0	0	0	1	1	0	0	0	1	0	0	0	0	1	0	0	0	0	0	0	0	0	0	3	2	2	2
1806	75	1	1	4	2	1	2	2	1	1	0	0	0	1	0	0	0	0	0	0	1	0	0	0	0	1	1	0	0	0		0	0		0	0		0	0	2	1	2	4
1808	80	2	0	3	2	1	1	2	1	0	0	0	0	1	1	1	0	1	0	1	0	1	1	1	1	1	1	0	0	0	1	1	0	1	1	0		0	0	1	2	2	2
1812	68	1	1	4	1	3	2	2	1	0	0	0	0	0	0	0	1	1	0	0	1	1	0	0	0	0	1	0	0	0	5	5	30	3	2	0	0	0	0	1	2	1	3
1813	80	2	1	4	2	2	0	0	0	0	0	0	0	0		0	0		0	1	0	0	0				1	0	0	0		0	0		0	0	5	1	0	3	2	2	2
1814	75	2	1	3	1	1	1	2	1	0	0	0	0	0	0	0	0	0	0	0	0	1	0	0	0	0	0	1	0	0	0	0	0	5	4	0	5	4	0	3	2	2	3
1815	89	1	1	1	2	4	2	2	1	0	1	0	1	1	1	0	0	0	0	1	1	1	0	1	0	1	1	1	0	1		0	0		0	0		0	0	0	1	1	1
1816	69	1	2	4	2	3	2	2	1	0	0	0	0	0	0	1	0	0	0	0	0	0	0	0	0	0	0	0	0	0	1	1	0	3	4	0	7	4	0	5	5	2	3
1817	65	2	1	4	2	1	1	1	0	0	0	0	0	0	0	0	0	0	0	0	0	0	0	0	0	0	0	0	0	0	0	0	0	0	0	0	7	4	0	5	5	2	3
1818	70	1	1	4	1	2	3	1	1	0	0	0	0	0	0	0	0	0	0	0	1	0	0	0	0	0	0	0	0	0	6	8	0	6	8	0	6	8	0	5	2	2	4
1819	68	2	1	4	2	1	3	1	0	0	0	0	0	0	0	0	1	0	1	0	0	0	0	0	0	0	0	0	0	0	1	1	0	1	1	0	7	15	0	4	4	2	4
1821	88	1	2	4	2	4	2	1	0	0	0	0	0	1	1	1	1	1	0	1	0	0	0	0	1	1	1	0	0	0		0	0		0	0	2	2	0	3	5	2	2
1822	87	2	1	3	2	1	1	2	0	0	0	0	0	1	0	1	0	0	0	0	1	1	1	1	1	1	0	1	0	1	0	0	0	0	0	0	0	0	0	1	4	2	4
1823	65	1	1	4	1	2	1	1	0	0	0	0	0	1	0	0	0	1	1	0	0	1	0	0	1	0	1	0	0	0	0	0	0	0	0	0	0	0	0	1	4	2	2
1825	73	1	1	1	2	3	1	3	1	1	1	0	1	1	1	1	1	1	1	1	0	1	1	0	1	1	1	0	0	1		0	0		0	0		0	30	1	1	2	2
1826	70	2	2	4	2	1	1	2	0	0	0	0	1	1	1	0	1	1	1	1	0	1	1	1	1	1	1	0	0	1	0	0	0	0	0	0	0	0	0	3	2	1	2
1827	75	1	4	4	2	2	2	2	1	1	0	0	0	0	0	0	1	1	0	0	0	0	0	0	1	1	0	0	0	0	5	0	30	6	1	30	7	2	0	1	5	2	2
1828	91	1	1	3	2	2	2	3	0	0	0	0	0	1	1	1	0		0	1	1	1	0	0	1	1	1	1	1	1	0	0	0	0	0	0	0	0	0	2	2	1	2
1829	88	2	1	4	2	1	1	2	1	0	0	0	0	1		0	0	1	0	0	1	1	0	0	0	0	0	1	1	1	7	2	0	0	0	0	0	0	0	1	2	2	1
1831	80	1	1	3	2	1	1	1	0	0	0	0	0	0	0	0	0	0	0	0	0	1	0	0	0	0	0	0	0	1	0	0	0	0	0	0	7	0	0	2	2	1	3
1832	77	1	1	2	2	1	2	3	0	1	0	0	0	0	0	0	0	0	0	0	0	0	0	0	1	0	0	0	0	0	0	0	0	0	0	0		0	0	0	0	2	4
1833	74	2	1	2	2	1	1	1	0	0	0	0	0	0	0	0	1	0	0	0	0	0	0	0	1	0	0	0	0	0	0	0	0	0	0	0	0	0	0	0	0	2	4
1834	78	2	1	3	2	1	1	2	1	0	0	0	0	0	0	0	0	1	0	0	0	1	1	0	1	0	0	0	0	1	1	1	0	0	0	0	0	0	0	2	2	2	4
1835	66	2	2	2	2	3	1	1	0	0	0	0	0	0	0	0	0	0	0	0		0	0	0	1	0	0	0	0	0	0	0	0		0	0		0	0	3	1	2	2
1836	74	1	1	2	2	3	3	3	1	1	1	1	0	1	1	0	0	0	0	1	0	0	0	0	1	1	0	1	0	0	0	0	0	5	0	0	7	0	0	3	2	2	0
1837	66	1	1	4	2	2	3	2	1	0	1	0	0	0	0	0	0	0	0	1	0	0	0	0	1	1	0				0	0	0	0	0	0	0	0	0	2	2	2	3
1838	93	2	1	4	2	0	0	1	0	0	0	0	0						0				0						0			0	0		0	0		0	0	0	2	1	4
1839	89	1	1	1	2	1	1	3	1	0	0	0	0	1		0	0	0	1	1	1	1	1	0	1	1	0	0		1	0	0	0	0	0	0		1	0	4	5	0	0
1840	66	1	2	4	2	2	3	2	0	1	1	0	0	0	0	1	0	1	1	1	0	1	0	0	1	0	0	0	0	0	2	2	0	3	3	0	3	0	15	4	3	1	2
1841	70	1	1	4	2	1	3	2	0	0	0	0		0	0	1	0	0			0	1		0		0		0	0	0	1.5	3	0	0.2	5	0	5	3.5	0	4	4	2	3
1842	70	2	1	4	2	1	1	2	0	0	0	0	0	1	0	0	0	1	0	0	0	1	1	0	1	0	0	0	0	0	0	0	0	0	0	0	6	2	0	2	3	2	2
1843	73	1	1	4	2	2	2	2	0	0	0	0	0	0	0	0	0	0	0	0	0	0	0	0	1	0	0	0	0	0	0	0	0	0	0	0	0	0	0	4	3	1	2
1844	68	2	2	4	2	4	1	2	0	0	0	0	0	1	0	0	0	0	0	1	1	1	0	0	0	0	0	1	0	0	0	0	0	0	0	0		3	0	3	1	1	3
1845	74	1	1	2	2	1	2	3	0	0	0	0	0	1		0	0	1	0	1	0	1	0	0	1	0	0	0	0	1		0	0		0	0		0	0	2	2	2	2
1846	67	2	1	2	2	4	3	2	0	0	0	0	0	1	1	0	0	1	1	1	1	1	0	1	1	0	1	0	0	0		0	0		0	0		4	0	3	3	2	2
1848	85	1	1	2	2	1	1	2	0	1	0	0	0	0	0	0	0	1	1	0	0	0	0	0	1	0	0	0	0	0	7	1	20	0	0	0	7	1	20	5	5	2	2
1849	81	2	1	2	2	1	1	3	0	0	0	1	0	1	0	0	0	1	0	0	1	0	0	0	1	0	0	0	1	0	0	0	0	0	0	0	0	0	0	1	1	2	3
1850	87	1	1	1	2	1	1	2	1	1	0	0	0	0	0	0	0	0	0	0			0	0	0	0	1	0	0	1		0	0		0	0		0	0	0	5	1	4
1851	71	2	3	4	2	1	1	2	1	1	0	0	0	0	0	0	0	0	0	0	0	0	0	0	1	0	0	0	0	0	0	0	0	0	0	0	2	0	0	1	3	2	2
1852	70	2	2	2	2	1	1	0	0	1	0	0																				0	0		0	0		0	0	0	0	0	0
1853	79	1	2	2	2	2	2	3	1	0	0	0	1	0	0	1	0	1	1	1	0	0	1	0	1	0	1	0	0	0	0	0	0	0	0	0	6	1	0	3	3	1	2
1854	79	2	1	4	2	1	1	2	0	0	0	0		1	0	0	0	1	0	0	0	1	0	0	1	0	0	1	0	1	2	0	0		0	0		0	0	1	2	2	2
1855	87	1	1	4	2	2	2	2	0	1	0	0	0	0	0	0	1	0	0	1	1	0	0	0	1	0	0	0	1	0	0	0	0	0	0	0	0	0	0	3	2	2	2
1856	80	2	2	4	2	1	2	1	1	0	0	0	1	1	0	0	0	0	1	0	0	1	1	0	0	0	0	0	0	0	0	0	0	0	0	0	3	0	40	0	0	1	4
1857	78	2	1	3	2	1	1	2	0	0	1	0	0	0	0	0	0	0	0	0	0	0	0	0	0	0	1	0	0	0	0	0	0	0	0	0	5	0	40	1	0	1	4
1858	68	1	1	4	2	1	2	4	0	0	0	0	1	1	1	0	0	1	1	1	1	0	0	0	1	1	1	0	0	0	0	0	0	0	0	0	0	0	0	2	5	1	3
1859	66	1	2	3	1	1	2	2	0	1	0	0	0	0	0	0	0	0	0	0	0	0	0	0	0	0	0	0	1	0	3	1	0	3	7	0	4	1	0	2	1	2	4
1860	65	2	1	4	2	1	3	2	1	0	0	0	0	1	0	0	0	0	0	0	0	0	1	0	1	0	0	0	0	0	0	0	0	0	0	0	3	0	0	1	1	1	2
1862	70	1	1	2	1	3	2	2	0	0	0	0	0	1	0	0	0	1	0	0	1	1	0	0	0	1	0	0	1	1	0	0	0	0	0	0	2	0	0	3	3	2	1
1863	70	2	1	2	1	1	1	2	1	0	0	0	0	1	0	0	0	1	0	1	1	1	0	0	1	1	0	0	0	0	0	0	0		0	0		0	0	1	0	2	2
1864	68	1	1	4	1	2	3	2	1	0	0	0	0		0	0	0	0	1	0	0	1	0	0	0	0	0	1	1	0		0	0		0	0		0	0	1	2	2	2
1865	75	1	1	4	2	3	2	2	1	0	0	0	0	1	0	0	0	1	0	1	1	0	0	0	1	1	1	0	0	1	5	0	20	0	0	0	7	5	30	5	5	1	2
1866	67	2	2	4	1	2	1	1	0	0	0	0	0	0	0	0	0	0	0	0	0	0	0	0	0	0	0	0	0	0	6	0	0		0	0	6	0	0	1	1	2	4
1867	77	2	1	2	2	1	1	2	0	0	0	0	0	0	0	0	0	0	0	0	0	0	0	0	0	0	0	0	0	0		0	0		1	20	7	2	0	3	2	2	4
1868	82	1	2	2	2	1	1	2	0	0	0	0	1	0	0	0	0	1	1	0	0	0	1	0	1		0	0	0	0	0	0	0	0	0	0	7	0	30	3	1	2	2
1869	86	2	1	4	1	1	1	2	0	1	0	0	0	0		0	0	1	0	0	0	1	0	0	0	1	1	0	0	0		0	0		0	0		0	0	3	3	2	3
1870	65	2	2	3	2	1	3	2	1	1	0	0	1	1	1	0	0	1	0	1	1	0	0	0	1	0	0	0	1	0	0	0	0	0	0	0	0	0	0	1	3	2	4
1871	70	1	2	4	1	3	2	2	0	0	0	0	0	0	0	0	0	1	0	0	1	0	1	0	0	0	1	0	0	0	0	0	0	0	0	0	3	0	30	2	3	2	2
1872	73	2	1	4	2	1	1	1	0	0	0	0	0	0	0	1	0	0	0	0	0	0	0	0	0	0		0	0	1	0	0	0	0	0	0	5	0	30	2	3	1	4
1873	65	1	2	4	2	3	3	2	0	0	0	0	1	1	1	1	0	1	0	0	0	0	1	0	1	1	0	0	0	0	1	0	40	5	2	0	2	0	40	1	4	2	2
1874	67	1	2	4	1	3	3	2	1	0	0	0	0	0	0	0	1	1	0	0	0	1	0	0	0	0	0	0	1	0		0	0	3	1	0	3	0	20	3	3	2	3
1875	74	1	4	1	2	3	2	2	1	0	0	0	0	0	0	0	0	0	0	0	0	1	0	0	1	0	0	0	0	0	0	0	0	0	0	0	0	0	0	5	4	1	3
1876	74	1	2	1	2	2	3	4	0	1	0	0	1	1	1	1	0	1	1	1	1	1	0	1	1	1	1	1	0	1	0	0	0	0	0	0	0	0	0	3	4	1	1
1877	68	2	2	1	2	1	1	1	0	0	0	0	0	0	0	0	0	0	0	0	0	0	0	0	1	0	0	0	0	0	0	0	0	0	0	0	7	0	20	1	4	2	4
1878	84	1	1	4	2	1	1	2	1	1	0	0	0	1	0	0	0	0		0	0	1	1	0	1	0	0	0	0	1	7	1	0	0	0	0	7	1	0	1	3	2	4
1879	79	2	1	4	2	1	1	2	1	0	0	0	0	0	0	0	0	0	0	0	1	0	0	0	0	0	0	0	0	0		0	0		0	0		0	0	0	0	2	4
1880	76	2	2	1	2	1	1	2	1	0	1	0	0	0	0	1	0	0	0	1	0	1	0	0	1	0	0	0	0	0	0	0	0		0	0	6.5	1	0	5	3	2	2
1884	69	2	2	3	2	1	1	1	0	0	0	0	0	0	0	0	0	1	0	0	0	0	0	0	0	0	0	0	1	0		0	0		0	0		0	0	1	4	1	2
1885	68	1	2	4	2	2	2	1	0	0	0	0	0	0	0	0	0	0	0	0	0	0	0	0	0	0	0	0	0	0	5	0	0	6	0	0	6	0	0	3	2	2	4
1886	68	2	2	4	2	1	1	1	0	0	0	0	0	0	0	0	0	0	0	0	0	0	0	0	0	0	0	0	0	0	0	0	0	0	0	0	6	0	0	3	4	2	2
1888	77	2	2	4	2	1	1	2	1	0	0	0	0	1	0	0		1	0	0	1	1	0	0	0	1	0	1	0	1		0	0		0	0	6	1	30	2	3	1	2
1889	81	1	2	4	2	3	2	1	1	0	0	0	0	0	0	0	0	0	0	0	0	0	0	0	1	1	0	0	0	0	0	0	0	0	0	0	7	1	30	2	2	2	2
1892	68	2	2	3	1	1	1	2	1	0	0	0	0	0	0	0	0	1		0	0	0	0	0	0			0	0	0		0	0	5	8	0	5	8	0	1	1	1	2
1893	78	2	1	3	1	3	1	2	0	0	0	0	0	0	0	0	0	0	0	0	1	0	0	0	0	0	0	0	0	0	0	0	0	0	0	0		0	0	2	1	2	1
1895	72	2	2	2	2	1	1	1	0	0	0	0	0	0			0	0	0	0	0	0	0	0	0	0	0	0	0	0	0	0	0	0	0	0	5	0	30	4	2	2	4
1896	80	1	1	4	2	1	2	1	0	0	0	0	0	1	0	0	0	1	0	0	0	0	0	0	0	1	0	0	0	1	0	0	0	0	0	0	5	4	0	2	2	0	0
1897	67	2	2	4	2	1	3	3	0	0	0	0	0	0	0	0	1	0	0	0	0	0	0	1	1	1	0	0	0	0	0	0	0	0	0	0	0	0	0	1	4	2	1
1898	66	1	2	4	2	3	3	3	0	0	0	0	0	0	0	0	0	0	0	1	0	1	0	1	1	1	0	0	0	0	0	0	0	0	0	0	0	0	0	1	2	2	2
1900	66	1	1	2	1	4	2	4	0	0	0	0	1	1	1	1	1	1	1	1	1	1	1	1	1	1	0	1	0	1	0	0	0	0	0	0	0	0	0	2	5	1	3
1901	71	1	2	2	2	1	2	2	1	0	0	0	0	0	0	0	0	1	0	1	0	1	0	0	0	0	0	0	0	1	2	5	0	4	5	0	5	2	0	5	2	1	2
1902	68	2	1	0	1	1	1	4	1	0	0	0	0	0	1	0	0	0	1	0	0	0	0	0	0	0	0	0	0	0		0	0		0	0	2	60	0	2	2	2	3
1904	74	1	4	2	2	4	2	3	0	0	0	0	0	0	0	0	1	0	0	0	0	1	0	0	0	0	0	0	1	1	2	2	0	5	6	0	5	5	0	1	1	2	4
1905	69	2	3	2	2	1	1	1	1	0	0	0	0	0	0	0	0	0	0	0	0	0	0	0	0	0	0	0	0	0	5	4	0	5	4	0	7	2	0	1	3	2	3
1906	74	1	1	1	2	1	1	1	0	1	0	0	0	0	0	0	1	0	0	0	1	1	0	1	1	1	0	0	0	0	0	0	0	0	0	0	7	1	0	1	1	1	4
1907	67	1	2	1	2	3	3	2	0	1	0	0	1	1	1	0	0	1	1	0	0	0	1	0	1	1	0	0	0	0	0	0	0	0	0	0	0	0	0	4	4	2	2
1908	67	1	4	4	1	2	2	2	0	0	0	0	0	1	0	0	1	0	1	1	0	1	1	0	1	1	1	0	0	0	5	0	10	5	0	30	5	0	40	2	2	1	2
1909	78	1	1	2	2	3	3	4	1	0	0	0	1	1	1	1	0	1	1	1	1	1	1	1	1	0	1	1	0	1	0	0	0	0	0	0	0	0	0	1	2	2	1
1910	74	2	1	2	2	2	1	3	0	0	0	0	0	1	1	0	0	0	0	1	0	1	0	0	0	0	0	1	0	1	2	3	0	2	3	30	3	1	30	2	2	2	1
1911	66	2	1	3	2	1	1	2	0	1	0	0	0	0	0	0	0	0	0	0	0	0	0	0	1	0	0	0	0	0	0	0	0	0	0	0	2	0	30	3	3	2	3
1914	68	2	1	1	2	1	1	3	1	0	1	0	0	0	0	0	0	0	0	1	0	1	0	0	0	0	0	0	0	0	0	0	0	0	0	0	3	0	0	0	4	1	2
1916	66	1	4	4	1	3	2	2	0	0	1	0	1	1	1	0	0	1	1	1	1	0	0	0	1	1	1	0	0	1	0	0	0	0	0	0	0	0	0	2	2	2	1
1919	73	1	2	4	2	2	2	1	0	0	1	0	0	0	0	0	0	1	0	0	0	0	0	0	0	0	1	0	0	0	0	0	0	0	0	0	7	1	30	3	3	2	3
1920	72	2	3	4	2	1	1	2	0	0	0	0	0	0	0	0	1	0	1	0	0	1	1	0	1	1	1	1	0	1	0	0	0	0	0	0	3	2	0	0	4	2	2
1921	79	2	2	0	2	1	2	3	1	1	0	0	0	0	0	1	0	1	1	1	0	1	0	0	0	1	1	0	0	0		0	0		0	0		0	0	2	5	1	2
1922	72	2	1	4	2	1	1	2	0	0	0	0	0	1	1	0	0	1	0	1	0	1	0	0	0	0	0	0	0	0	2	2	0	2	2	0	7	0	20	1	2	1	2
1923	67	1	2	4	1	3	2	2	1	0	0	0	0	0	0	0	0	1	0	1	1	0	0	0	0	0	0	0	1	0	0	0	0	0	0	0	7	0	0	5	5	1	2
1926	71	1	3	2	2	4	2	2	0	0	0	0	0	0	0	0	0	0	0	0	1	0	0	0	0	0	0	0	0	0	0	0	0	0	0	0	5	0	30	5	3	2	4
1927	73	2	2	2	2	1	2	2	0	0	0	0	0	1	0	0	0	0	0	1	0	0	0	0	0	0	0	0	0	1	0	0	0	0	0	0	5	0	40	2	1	2	2
1928	81	1	5	0	2	1	2	1	0	0	0	0	0	1	1	1	1	1	0	1	0	1	1	1	1	1	1	0	0	0	0	0	0	0	0	0	7	0	30	3	3	2	2
1931	66	2	3	2	1	3	1	1	0	0	0	0	0	0	0	0	0	0	0	0	0	0	0	0	0	0	0	0	0	0	0	0	0	0	0	0	7	0	0	3	2	1	4
1932	72	1	2	2	1	4	3	1	0	1	0	0	0	0	0	0	0	0	0	0	0	0	0	0	0	0	0	0	0	0	0	0	0	0	0	0	6	7	0	1	2	2	4
1933	69	2	2	4	2	1	1	3	0	0	0	0	0	0	0	0	0	1	0	1	0	1	0	0	1	1	0	0	0	0	2	0	0	3	0	0	3	0	0	3	5	2	2
1934	71	1	2	4	2	2	2	1	0	0	0	0	0	0	0	0	0	0	0	0	0	0	0	0	0	0	0	0	0	0	7	3	30	7	3	0	7	3	0	5	2	2	2
1935	81	2	1	3	2	2	3	2	0	0	0	0	1	1	1	1	0	1	0	1	0	1	0	0	0	1	1	0	0	0	0	0	0	0	0	0	7	1	30	1	1	2	2
1936	71	2	0	4	1	1	1	2	0	0	1	0	1	1	0	0	0	1	0	1	0	0	0	1	1	1	1	0	0	0	0	0	0	1	2	0	2	1	0	1	2	1	2
1937	74	1	1	4	2	1	2	2	0	0	0	0	0	1	0	0	0	0	0	0	0	0	0	0	1	1	0	0	0	0	0	0	0	0	0	0	5	0	40	3	2	1	2
1938	76	1	1	3	2	3	3	2	1	1	0	0	0	0	0	0	0	0	1	1	1	0	1	0	1	0	1	0	0	0	0	0	0	0	0	0	7	2	30	3	4	1	2
1939	71	1	1	4	2	2	3	2	1	0	1	0	0	1	0	0	0	0	0	1	0	1	0	1	1	1	1	1	0	1	0	0	0	2	2	0	2	2	0	3	4	1	4
1940	79	2	2	4	2	1	1	2	1	0	0	0	0	0	0	0	0	0	0	0	0	0	0	0	0	0	0	0	0	0	2	3	0	2	3	0	2	0	30	4	3	2	4
1941	66	2	2	2	1	3	1	1	1	0	0	0	0	0	0	0	0	0	0	1	1	1	0	0	0	0	0	1	0	0		0	0	0	0	0	0	0	0	5	1	2	4
1942	70	1	2	2	1	3	2	1	0	0	0	0	0	0	0	0	0	1	0	1	1	1	0	0	0	0	0	0	0	0	0	0	0	0	0	0	5	0	0	4	1	2	2
1943	73	1	3	2	2	4	2	2	0	0	0	0	0	1	1	1	0	1	0	0	0	0	0	0	1	0	0	0	0	0	0	0	0	0	0	0	7	0	20	3	3	2	2
1944	90	2	1	3	2	1	1	4	1	0	0	0	0	1	0	0	0	1	0	1	1	0	0	0	0	0	0	0	0	0	0	0	0	0	0	0	0	0	0	3	3	2	3
1945	70	1	2	1	1	1	3	2	0	0	0	0	1	1	1	0	0	1	1	1	0	1	0	1	1	1	1	0	0	1	5	8	0		0	0	5	8	0	2	4	1	1
1947	83	2	5	3	2	1	2	1	1	0	0	0	0	1	1	0	0	0	0	1	1	1	0	0	1	0	0	0	0	0	0	0	0	0	0	0	1	1	0	1	2	2	4
1948	73	2	1	1	2	1	1	1	0	0	0	0	0	1	0	0	0	1	1	1	1	1	1	1	1	1	0	0	0	0	0	0	0	0	0	0	5	0	30	1	5	2	2
1949	79	2	2	1	2	2	1	2	0	0	0	0	0	0	0	0	0	1	0	1	0	0	0	0	0	0	0	0	0	0	0	0	0	0	0	0	2.5	1	30	2	3	1	2
1952	78	1	2	1	1	2	2	1	0	0	0	0	0	1	0	0	0	0	1	0	0	0	0	0	0	0	0	0	0		6	8	0	6	8	0	0	0	0	2	3	2	4
1953	68	2	2	3	2	1	2	2	0	0	0	0	1	0	0	0	0	1	0	0	1	0	0	1	0	1	0	0	0	0	5	1	0	5	1	0	5	3	0	3	2	2	1
1954	80	1	4	4	2	3	1	2	1	0	0	0	0	0	0	0	0	0	0	1	1	0	0	0	1	0	0	0	0	0	0	0	0	0	0	0	5	0	40	4	1	2	2
1955	80	2	3	4	2	1	1	3	1	0	0	0	0	0	0	0		0	0	1	0	0	0	0	1	0	0	0	0	0	0	0	0	0	0	0	0	0	0	1	2	1	2
1956	70	2	1	3	1	1	1	1	1	0	0	0	0	1	0	0	1	0	0	0	0	1	0	0	0	0	0	0	0	1	0	0	0	0	0	0	0	0	0	1	3	2	2
1959	70	2	2	1	2	1	1	2	0	0	1	0	0	0	0	0	0	0	0	0	0	1	0	0	0	0	0	0	0	0	6	1	30	0	0	0	7	1	0	2	3	2	2
1962	67	1	2	4	1	3	2	2	1	0	1	0	0	0	0	0	0	0	0	0	0	0	0	0	0	0	0	0	0	0	0	0	0	0	0	0	0	0	0	1	1	2	4
1964	74	2	1	1	2	1	1	2	0	1	0	0	0	1	0	1	0	0	0	1	0	1	0	1	0	0	1	0	0	0	0	0	0	0	0	0	2	1	0	1	2	2	4
1965	65	1	2	4	1	3	2	2	1	0	0	1	0	0	0	0	0	0	1	0	0	0	0	0	1	0	1	0	0	0	0	0	0	4	4	0	2	1	0	2	2	2	2
1968	76	1	2	4	1	2	1	2	1	0	0	0	0	1	0	0	0	0	0	0	0	0	0	0	0	1	0	0	0	1		0	0	7	0	0	7	0	0	3	2	1	2
1969	71	2	2	4	2	1	1	2	1	0	1	0	0	1	0	0	1	1	0	0	0	0	0	0	0	1	0	0	0	0		0	0	6	7	0	7	0	0	3	2	1	3
1970	73	2	1	0	2	1	1	2	0	0	0	0	1	1	1	0	1	1	1	1	1	1	1	1	0	1	1	0	0	1	0	0	0	0	0	0	0	0	0	1	1	1	1
1971	74	1	1	0	2	4	2	4	0	0	0	0	1	1	1	1	1	1	1	1	0	1	1	1	1	1	0	1	1	1		0	0		0	0		0	0	0	0	1	2
1972	78	1	1	4	2	2	2	2	0	0	0	1	1	0	0	0	0	0	0	0	0	0	0	0	0	0	1	1	0	0	3	2	0	3	2	0	3	2	0	4	3	1	4
1973	75	2	1	4	2	1	1	2	1	0	0	0	0	1	0			1	1	1	1	1	0	0	1	1	0	1	0	1	2	0	10	0	0	0	7	2	0	0	3	0	0
1974	77	2	1	4	2	1	1	2	0	1	0	0	1	1	0	0	0	0	1	1	0	0	1	0	1	0	0	0	0	1	0	0	0	0	0	0	6	0	40	2	0	2	2
1975	76	1	1	4	2	3	2	3	1	1	0	1	1	1	1	1	1	1	1	1	1	1	1	1	1	1	1	0	1	1	0	0	0	0	0	0	0	0	0	3	4	1	2
1976	66	2	2	3	2	1	1	1	0	1	0	0	0	0	0	0	0	0	0	0	1	0	0	0	0	0	0	0	0	0	0	0	0	0	0	0	5	0	20	3	3	2	3
1977	79	2	1	1	2	2	1	3	1	0	1	0	0	1	1	0	0	1	1	0	0	0	0	0	1	1	0	0	0	0	0	0	0	0	0	0	0	0	0	1	1	2	4
1978	85	1	0	0	2	3	2	3	1	0	0	1	0	0	0	1	0	1	0	1	0	1	0	1	1	1	0	1	1	1		0	0		0	0		0	10	3	4	1	1
1979	79	2	1	3	2	1	1	3	1	0	0	0	1	1	1	0	1	1	1	1	1	0	0	0	1	1	0	0	0	0	0	0	0	0	0	0	0	0	0	1	5	2	2
1980	72	1	1	3	1	1	1	1	0	0	0	0	1	0	1	1	0	1	0	1	1	0	0	1	1	1	1	0	0	0		0	0		0	0		0	0	0	4	1	1
1981	66	2	2	1	1	2	1	2	1	0	0	0	0	0	1	0	0	1	0	1	0	1	1	0	1	0	0	0	0	1	0	0	0	0	0	0	4.5	6.5	0	1	3	2	2
1982	85	2	1	3	2	1	1	3	1	0	0	1	0	0	0	0	0	0	1	0	1	0	1	0	1	0	0	0	0	0	0	0	0	0	0	0	0	0	0	1	5	1	4
1983	82	2	1	1	2	1	1	3	1	0	0	0	1	1	1	0	0	1	1	1	1	1	1	1	1	1	1	0	0	1	0	0	0	0	0	0	0	0	0	1	2	2	1
1986	71	2	3	3	2	1	1	1	1	0	0	0	0	0		0	0	0	0	0	0	0	0	0	0	1	1	0	0	0		0	0		0	0		0	0	3	3	0	2
1987	69	2	1	2	2	3	1	1	0	0	0	0	0	1	0	1	0	1	0	1	0	1	0	0	1	1	1	0	0	0	0	0	0	0	0	0	7	5	0	2	3	2	2
1988	71	1	1	2	2	1	2	2	0	0	0	0	1	1	1	1	1	1	1	1	1	0	1	1	1	1	1	0	1	0	0	0	0	0	0	0	3	0	30	1	2	2	3
1990	73	1	1	4	1	3	2	3	1	1	0	0	0	0		0	0	0	0	1	1	0	1	0	1	0	1	1	0	1	1	0	0	3	0	0	3	0	0	1	5	2	4
1991	69	2	1	4	2	3	1	2	1	1	0	0	0	1	1	1	1	1	0	1	1	0	1	1	1	1	0	0	0	0	0	0	0	0	0	0		0	30	1	3	1	2
1992	65	1	2	4	2	2	3	2	0	1	0	0	0	0	0	0	0	0	0	0	0	0	0	0	1	1	0	0	0	0	0	0	0	0	0	0	0	0	0	2	2	2	2
1993	87	2	5	4	2	0	1	3	0	0	0	0	0	1	1	1	1	0	0	1	1	0	0	0	1	1	0		0	0	0	0	0	0	0	0	0	0	0	4	1	1	3
1995	83	2	1	2	2	1	1	3	1	0	0	0	1	1	1	1	1	1	1	1	1	1	1	1	1	1	1	0	0	1	0	0	0	0	0	0	7	2	0	1	5	1	1
1996	78	2	1	4	2	1	1	1	1	0	0	0	0	1	0	0	0	0	0	0	1	0	0	0	0	1	0	0	0	0	0	0	0	0	0	0	6	0	40	3	2	2	2
1997	81	1	1	4	2	1	1	1	0	1	0	0	0	0	0	0	0	0	0	0	1	0	0	0	0	0	0	0	1	0	0	0	0	0	0	0	0	0	0	1	2	2	4
2001	82	2	2	3	2	1	1	2	1	0	0	0	0	0	0	0	0	0	0	1	1	1	0	0	0	0	0	1	0	1		0	0		0	0	0	0	0	0	3	1	2
2002	73	2	1	0	2	1	1	2	0	1	0	0	0	0		0		0	1	0	0	1	1	0			1	0	0	0		0	0	0	0	0	0	0	0	2	4	1	2
2006	84	2	0	4	2	1	2	1	1	0	0	0	0	0	0	0	0	0	0	0	0	0	0	0	0	0	0	0	0	0	0	0	0	0	0	0	0	0	0	2	5	1	2
2007	67	2	2	3	2	2	2	2	1	0	0	0	0	0	0	0	0	0	0	1	0		0	0	0	0	1	0	0	0	0	0	0	2	0	30	1	1	30	2	3	1	2
2008	71	1	1	4	2	3	3	2	1	0	0	0	0	1	1	1	0	1	0	0	1	0	1	0	1	1	0	0	0	0	0	0	0	0	0	0	4	1	0	2	4	1	2
2009	65	2	1	4	1	1	1	2	0	0	0	0	0	0	0	0	0	0	0	0	0	0	0	0	1	0	0	0	0	0	5	1	30	0	0	0	0	0	0	1	2	2	2
2010	70	1	1	4	2	3	2	2	0	0	0	0	0	0	0	0	0	0	0	0	0	1	0	0	1	0	0	0	0	0	0	0	0	0	0	0	0	0	0	2	2	2	4
2011	66	2	1	4	1	1	1	2	0	0	1	0	1	0	0	0	0	0	0	0	0	0	0	0	1	0	0	0	0	0	0	0	0	1	0	0	2	0	0	3	2	2	1
2012	85	2	1	1	2	1	1	2	1	0	0	0	0			0	0		1			1	0	0		0	0	0	0	0		0	0		0	0		0	40	2	2	1	2
2015	69	2	4	1	2	1	3	1	0	0	0	1	0	0	0	0	0	0	0	0	0	0	0	0	0	0	0	0	0	0	0	0	0	0	0	0	0	0	0	5	3	2	2
2016	79	2	1	3	2	1	1	2	0	0	0	0	0			1					1							0	0	0		0	0		0	0		0	0	1	0	0	2
2017	82	1	1	4	1	1	2	1	0	0	0	0	0	1	0	0	0	1	0	0	1	1	0	0	0	0	0	0	1	1		0	0		0	0		0	0	0	0	0	0
2018	84	2	0	4	2	1	1	4	0	0	0	0	0	1	1	1		1	0	1	1	0		1	1	1	0	0	0	1		0	0		0	0	0	0	0	0	0	1	2
2019	70	1	1	4	2	2	2	2	0	0	0	0																			5	1	0	0	0	0		0	0	4	1	2	2
2021	87	2	2	3	2	1	1	1	0	0	0	0	0	1	0	0	0	0	0	0	0	1	0	0	0	0	0	0	0	0	0	0	0	0	0	0	5	1	0	5	2	2	4
2024	68	2	2	2	1	1	1	2	0	0	0	0	1	0	0	0	0	1	0		0	1	0	0	1	0	0	0	0	0	0	0	0	0	0	0	7	0	0	5	0	2	2
2025	88	2	1	1	2	1	1	1	1	0	0	0	0	0	0	1	0	0	0	0		0	0	0	0	0	0	0	0	0	0	0	0	0	0	0	5	0	40	2	3	1	3
2026	73	1	4	4	1	1	2	1	1	0	0	0	0	0	0	0	0	0	0	0	0	0	0	0	0	0	0	0	0	0	0	0	0	0	0	0	7	1	0	5	1	2	4
2027	74	2	2	4	1	1	0	1	0	0	0	0	0	0	0	0	0	0	0	0	0	0	0	0	0	0	0	0	0	0		0	0		0	0		0	0	4	0	2	3
2028	85	1	1	3	1	1	1	2	1	0	0	0	0	1	0	0	0	1	0	0	0	1	0	0	0	0	0	1	0	1	6	6	0	6	6	0	7	7	0	3	2	1	2
2029	66	1	2	4	1	2	2	1	0	0	0	0	0	0	0	0	0	0	0	0	1	0	0	0	0	0	0	0	0	0	0	0	0	0	0	0	7	0	30	2	1	2	2
2030	88	1	1	3	2	1	2	3	0	0	0	1	1	0		0	1	0	1	1	0	1	1	0	1	0	1	0	0	0	0	0	0	0	0	0	0	0	0	0	0	1	1
2031	66	1	2	4	1	1	2	2	1	0	0	0	0	0	0	0	0	0	0	0	0	1	0	0	0	0	1	0	0	0		5	0		5	0	6	5	0	4	1	2	3
2033	83	2	1	1	2	1	3	2	0	0	0	0	1	1	1	0	0	1	0	0	1	0	0	1	1	1	0	0	0	0	0	0	0	0	0	0	0	0	0	0	1	1	2
2034	79	2	1	3	2	1	1	3	1	0	0	0	0	1	1	0	0	1	0	1	1	0	0	0	1	1	0	0	0	0		0	0		0	0	7	0	30	4	5	1	3
2035	66	1	1	4	2	2	3	3	0	0	0	0	1	1	1	1	1	1	1	1	0	1	1	1	1	1	1	1	0	1	0	0	0	0	0	0	0	0	0	2	5	2	2
2036	79	2	2	4	2	1	1	2	0	0	0	0	0	1	1	0	0	0	0	0	0	0	0	0	0	0	0	0	0	0	0	0	0	0	0	0	6	0	10	1	0	1	3
2037	79	1	2	4	2	4	3	2	1	1	0	0	0	1	0	0	0	0	0	0	1	0	0	0			0	0	0	0		0	0		0	0		0	0	2	0	1	3
2038	81	2	1	3	2	1	1	1	0	0	0	0	0	0	0	0	0	0	0	0	0	0	0	0	0	0	0	0	0	0	0	0	0	2	2	0	6	0	10	2	2	2	4
2039	73	2	1	3	2	1	1	4	0	1	0	0	1	0	0	0	0	1	0	1	1	1	0	1	0	1	1	1	0	0		0	0		0	0		0	0	0	3	2	3
2040	66	2	1	3	2	1	1	3	0	0	0	1	1	0	1	1	0	1	1	1	1	1	1	1	1	1	1	1	0	0		0	0		0	0	5	1	0	3	1	2	1
2042	87	1	1	4	2	1	2	1	1	0	0	0	0	1	1	0	0	0	0	0	1	0	0	0	1	1	0	0	1	0		0	0		0	0		0	0	0	3	1	4
2043	85	2	1	4	2	1	1	1	1	0	0	0	0	1		0	0	0	0	0	1	1	0	0	1	1	0	0	0	0		0	0	0	0	0	0	0	0	2	4	1	4
2044	67	1	2	4	2	1	1	2	0	0	1	0	1	1	0	0	0	0	1	1	0	1	1	0	1	1	0	0	0	0	0	0	0	0	0	0	0	0	0	1	3	2	1
2045	66	1	2	4	2	2	2	2	1	1	0	0	1	1	1	1	0	0	0	0	0	0	0	0	1	0	0	0	0	0	0	0	0	0	0	0	3	0	30	2	4	2	2
2046	71	1	1	4	1	2	2	2	0	0	0	0	0	0	0	0	0	0	0	1	1	0	0	0	0	1	1	1	0	0	0	0	0	0	0	0	0	0	0	1	3	2	4
2047	67	2	1	4	2	1	1	2	1	0	0	0	0	1	0	0	0	0	0	1	1	0	0	1	1	1	1	0	0	0	0	0	0	0	0	0	0	0	0	1	3	1	2
2048	80	1	1	4	2	4	1	2	0	0	0	0	0	1		0	0	0	0	0	0	1	0	0	0	0	0	0	0	0		0	0		0	0	5	2	0	3	4	1	4
2049	76	2	2	4	2	1	1	1	0	0	0	0	0	0	0	0	0	0	0	0	0	0	0	0	0	0	0	0	0	0		0	0		0	0	5	0	30	3	3	2	3
2050	76	2	1	3	2	1	1	2	0	0	0	0	0	0	0	0	0	0	0	0	0	1	0	0	1	0	0	0	0	0	3	0	30	6	1	0		0	0	4	3	2	4
2051	74	2	1	1	2	1	1	2	1	0	0	0	0	1	0	0	0	0	0	1	1	1	0	0	1	0	0	0	0	0	2	2	30	0	0	0	4	3	30	3	1	1	2
2054	67	1	1	4	1	3	2	3	1	0	0	0	1	1	0	0	1	1	0	1	1	1	1	0	1	1	1	0	1	1	0	0	0	0	0	0	0	0	0	1	2	1	2
2055	88	2	2	3	2	1	1	3	0	0	0	0	0	1	1	1	0		0	1							1	0	0	0	0	0	0		0	0		0	0	4	3	1	2
2056	68	2	1	4	2	1	1	2	1	0	0	0	0	0	0	0	1	1	0	1	0	1	0	0	1	0	0	0	0	0	0	0	0	5	1	0	0	0	0	4	1	1	2
2057	69	2	2	3	2	2	1	3	0	0	0	0	0	0	0	0	0	0	0	1	0	0	0	0	0	0	0	0	0	0	0	0	0	0	0	0	5	0	50	4	3	1	2
2058	79	2	1	4	2	1	1	4	1	0	0	0	1	1	0	0	0	1	0	1	0	0	1	1	1	1	0	0	0	0	0	0	0	0	0	0	0	0	0	1	2	2	2
2059	77	1	1	4	2	1	1	4	1	0	1	0	1	1	1	0	1	1	1	1	0	0	0	0	1	1	1	0	1	0	0	0	0	0	0	0	0	0	0	3	5	2	2
2060	76	1	4	2	2	4	2	3	0	0	0	0	0	0	0	1	1	1	1	0	0	0	1	0	1	1	0	0	0	0		0	0	7	0	30	7	1	0	2	4	1	2
2061	68	2	2	2	2	1	1	4	0	0	0	0	0	1	0	1	1	1	0	1	1	0	0	1	1	1	0	0	0	0		0	0		0	0		0	0	2	3	2	2
2062	65	1	3	4	2	3	3	2	1	1	1	0	1	1	0	1	0	0	0	0	0	0	0	0	0	1	0	1	0	0	0	0	0	6	0	35	7	1	0	3	2	2	3
2066	68	1	2	2	1	3	3	2	0	1	1	0	1	1	0	0	0	1	0	0	0	0	0	0	1	0	0	0	0	0	2	0	0	2	0	0	2	0	0	5	2	2	2
2067	66	2	1	2	2	2	1	2	1	0	0	0	0	0	0	0	0	0	0	1	0	0	0	0	0	0	0	0	0	0	0	0	0	0	0	0	3	1	0	2	2	2	2
2068	71	2	2	4	2	1	2	2	0	0	0	0	0	0	0	0	0	1	0	1	1	0	0	0	0	0	0	0	0	0	0	0	0	0	0	0	0	0	0	2	4	2	2
2069	68	1	2	4	1	3	2	3	0	0	0	0	0	1	0	0	0	1	0	0	0	0	0	0	0	0	0	0	0	1	0	0	0	0	0	0	0	0	0	2	2	2	2
2070	66	1	1	1	1	3	2	2	1	0	0	0	1	1	1	0	1	1	1	0	0	0	0	0	0	0	0	0	0	0	6	8	0	6	8	0	6	8	0	1	3	2	3
2071	70	2	2	4	1	1	1	1	0	0	0	0	0	0	0	0	0	0	0	0	0	0	0	0	0	0	0	0	0	0	0	0	0	0	0	0	2	0	0	1	2	2	4
2072	76	1	2	4	2	1	3	2	0	0	0	0	0	0	0	0	0	0	0	1	0	0	0	0	0	0	0	0	0	0	7	0	30	0	0	0	7	4	0	4	2	2	4
2073	79	2	2	3	2	1	1	2	0	0	0	0	0	0	0	0	0	0	0	0	0	0	0	0	0	0	0	0	0	0	0	0	0	0	0	0	6	0	30	5	2	2	3
2076	78	1	1	2	1	1	2	2	0	0	0	0	0	0	0	0	0	0	0	0	0	1	0	0	0	0	0	0	0	0	0	0	0	0	0	0	4	0	30	2	2	2	3
2077	79	2	1	2	2	1	1	1	0	0	0	0	0	0	0	0	0	0	0	0	0	0	0	0	0	0	0	0	0	0	5	0	30	5	0	30	5	30	0	2	2	2	4
2078	83	1	2	1	2	1	1	2	0	0	0	0	0	1	0	0	0	0	0	0	0	1	0	0	0	0	0	0	0	0	0	0	0	0	0	0	5	0	50	4	3	1	3
2080	81	1	1	4	2	3	1	2	1	0	0	0	0	0	0	0	0	0	0	0	0	0	0	0	1	0	0	0	0	0	0	0	0	0	0	0	3	1	0	2	1	2	3
2081	77	2	1	4	2	1	1	2	1	0	0	0	0	1	0	0	0	1	0	1	1	1	0	0	1	1	1	1	0	0	0	0	0	0	0	0	0	0	0	3	3	2	2
2082	68	1	1	2	1	3	2	2	1	0	0	0	0	0	0	0	0	0	0	0	0	0	0	0	0	0	0	0	0	0	0	0	0	0	0	0	0	0	0	3	2	2	4
2083	70	1	2	4	2	4	2	3	0	0	0	0	1	1	0	1	0	1	1	0	0	1	0	0	1	1	0	0	0	1	0	0	0	0	0	0	3	2	0	2	3	2	3
2085	68	2	1	4	2	2	1	1	1	0	0	0	1	0	0	0		0	1	1	0	0	0	0	1	0	1	0	0	1	1	2	30	1	2	30	3	2	0	3	3	2	3
2086	71	1	2	2	2	1	2	0	0	0	0	0	0	1	1	0	0	1	0	1	0	1	1	0	1	1	1	1	1	1		0	20		0	20	7	0	20	1	1	1	4
2088	71	1	2	2	2	2	2	3	0	0	0	0	0	1	0	0	0	0	0	1	0	0	0	0	0	0	0	0	0	0	0	0	0	0	0	0	5	0	35	4	3	2	4
2089	66	2	3	2	2	2	1	2	1	0	0	0	0	1		1	0	0	0	1	0	1	0	0	1	1	0	0	0	1	0	0	0	0	0	0	3	0	30	3	2	2	3
2093	75	2	2	2	2	1	1	2	0	0	0	0	0	0	0	0	0	0	0	0	0		0	0	1	0	0	0	0	0	1	2	0		0	0	3	0	0	3	1	1	2
2094	76	1	1	2	2	1	2	2	1	0	0	1	0	0	0	0	0	0	0	0	1	0	0	0	1	0	0	0	0	0	0	0	0	0	0	0	3	3	0	1	2	1	3
2095	77	2	1	2	2	1	1	1	1	1	0	0	0	0	0	0	0	0	0	0	1	0	0	0	0	0	0	0	0	0	0	0	0	0	0	0	4	0	50	1	3	1	3
2096	79	2	1	4	2	1	1	3	1	0	0	0		1	0	0	0	1	0	1	0	1	0	0	1	0	0	0	0	1		0	0		0	0		0	0	2	2	2	3
2097	81	1	1	4	2	1	2	2	1	0	0	0	0	1	0	0	0	0	0	0	0	1	0	0	0	0	1	0	0	0		0	0		0	0	7	2	30	3	3	1	3
2098	81	2	1	4	2	1	1	2	1	0	0	0	0	0	0	0	0	0	0	0	0	1	0	0		0	0	0	0	0		0	0		0	0		0	0	1	1	1	3
2099	80	1	1	4	2	4	2	2	0	0	0	1	0	1	0	0	0	0	0	0	0	1	0	0	1	0	0	1	0	1	0	0	0	0	0	0	7	1	30	1	2	1	4
2100	77	2	1	4	2	1	1	2	0	0	0	1	0	1	0	0	0	0	0	0	0	0	0	0	1	0	0	0	0	0	0	0	0	0	0	0	0	0	0	2	1	2	2
2102	68	2	4	2	2	2	1	1	0	0	0	0	0	0	0	0	0	0	0	0	0	0	0	0	0	0	0	0	0	0	7	0	30	7	1	0	7	4	0	3	1	2	3
2104	72	2	1	1	2	1	1	2	0	0	0	0	1	0		0	0	1	0	1	0	0	0	0	1	1	0	0	0	0	0	0	0	0	0	0		1	10	4	0	1	2
2105	86	1	5	1	2	1	2	2	0	0	0	0	1	1	1	1	0	1	0	0	0	0	0	0	1	1		0	0	1	0	0	0	0	0	0		1	0	2	0	2	0
2107	89	2	1	4	2	1	1	1	1	0	0	0	0	1	0	0	0	0	0	0	0	1		0	0	1	0	0	0	0	0	0	0	0	0	0	0	0	0	1	1	1	4
2108	66	2	2	4	1	1	1	2	0	0	0	0	1	1	0	1	1	1	1	1	0	1	1	1	1	1	1	0	0	0	0	0	0	0	0	0	5	0	30	2	5	2	2
2112	74	1	1	1	2	2	1	1	0	0	0	0																				0	0		0	0		0	0	0	0	2	2
2113	66	1	2	4	2	3	2	2	0	1	0	0	1	0	0	0	1	0	1	0	0		0	0	0	1	0	0	0	0	0	0	0	4	1	0	7	1	0	3	0	1	2
2114	65	2	2	4	2	1	1	1	0	0	0	0	1	1	1	1	1	1	1	1	0	1	1	1	1	1	1	0	0	0	0	0	0	0	0	0	0	0	0	5	5	2	1
2115	79	1	1	1	2	3	3	2	0	0	0	0	1	1	1	0	0	1	1	1	1	1	1	0	1	0	0	0	0	0	0	0	0	0	0	0	5	3	0	0	4	1	2
2116	77	1	3	0	2	1	1	3	0	0	0	0	1	1	0	0	0	1	0	0	0	1	0	0	1	0	1	1	0	0	0	0	0	0	0	0	0	0	0	2	1	1	2
2117	82	2	3	5	2	1	1	2	1	0	0	0	0	0	1	1	0	1	0	1	1	0	0	0	1	1	0	0	0	0	0	0	0	0	0	0	7	0	0	1	4	2	2
2118	78	1	1	4	2	1	3	1	0	0	0	0	0	0	1	0	0	0	0	0	0	1	0	0	0	0	1	0	0	1	0	0	0	0	0	0	0	0	0	5	4	2	2
2119	78	2	1	0	2	1	1	1	1	1	0	0	0	1		0	0	0	0	0	0	1	0	0		0	1	0	0	1	0	0	0	0	0	0	0	0	0	0	1	2	2
2120	68	1	4	4	1	2	3	2	0	0	0	0	1	0	0	0	0	1	1	0	0	1	1	0	0	0	1	1	0	0	3	0	0	3	0	0	3	0	0	3	1	2	1
2121	74	2	1	1	2	1	1	2	1	0	0	0	0	0	0	0	0	0	0	0	1	0	0	0	0	0	0	0	0	0	0	0	0		0	0		1	0	5	4	2	4
2122	84	1	2	4	1	1	2	2	1	0	0	0	1	1	1	0	0	1	0	0	0	0	1	1	1	1	0	0	0	0	0	0	0	0	0	0	7	0	0	1	4	1	2
2123	84	2	5	4	2	1	1	2	0	0	0	0	1	1	1	0	0	1	0	0	0	0	1	0	1	1	0	0	0	0	0	0	0	0	0	0	7	0	0	5	4	1	2
2124	76	2	1	3	2	1	1	1	0	0	1	0	0	0	0	0	0	0	0	0	0	0	0	0	0	0	0	0	0	0	7	0	40	7	0	40	7	1	0	2	4	2	3
2127	76	2	1	3	2	1	1	0	0	0	0	0	0	1	0	0	0	1	0	1	1	1	0	0	1	1		1	0	0	0	0	0	0	0	0	7	2	0	4	4	1	2
2130	68	2	2	3	1	1	1	2	0	0	0	0	0	0	0	0	0	0	0	0	0	0	0	0	0	0	0	0	0	0	3	1	0	3	0	30	7	2	0	3	4	2	4
2131	66	1	1	2	1	4	2	4	0	0	0	0	0	0	0	0	0	0	0	1	0	0	0	0	0	0	0	0	0	0	0	0	0	0	0	0	5	8	0	2	3	1	2
2132	66	2	2	2	2	1	1	2	1	1	0	0	0	0	0	0	0	1	0	1	0	1	0	0	0	0	0	0	0	0	0	0	0	3	0	0	5	0	0	2	2	2	3
2133	74	2	1	3	2	1	1	1	1	0	0	0	0	0	0	0	0	0	0	0	0	0	0	0	0	0	0	0	0	0	5	0	20	5	1	30	7	3	10	2	2	2	4
2134	79	1	1	4	2	4	3	2	1	0	0	0	0	0		0	0	0	0		1	0	0	0	0	0	0	0	0	0	0	0	0	0	0	0	0	0	0	0	3	1	3
2135	78	2	1	4	2	1	1	2	1	1	0	0	0	1	0	0	0	0	0	1	1	1	0	0	1	0	0	1	0	0	0	0	0	0	0	0		2	0	1	4	1	2
2137	74	1	1	2	2	3	3	2	0	0	0	0	1	1		1	0	1	1	1	0	1	1	0	1	1	1	1	0	1		0	0		0	0		1	0	2	5	1	2
2141	76	2	1	3	2	1	1	3	1	0	1	0	1	1	1	1	1	1	1	1	0	0	1	1	1	0	1	0	0	0	0	0	0	0	0	0	4	0	15	2	4	1	2
2142	87	2	1	3	2	1	1	2	1	0	0	0	1	1		0	0				0	1	0	0		0			0	0		0	0		0	0	4	0	40	3	2	1	2
2143	66	1	1	4	2	3	2	2	0	0	0	0	0	1	0	0	0	0	0	0	0	0		0		0	0	0	0	0	0	0	0	0	0	0	0	0	0	2	1	2	3
2144	70	1	2	4	1	2	2	2	0	0	0	0	0	0	0	0	0	0	0	0	0	0	0	0	0	0	0	0	0	0	5	3	0		0	0		0	0	5	0	2	3
2145	69	2	2	4	2	1	1	2	0	0	0	0	0	0	0	0	0	0	0	0	0	0	0	0	0	0	0	0	0	0		0	0		0	0	7	0	0	2	3	2	3
2148	68	2	3	1	2	1	3	1	0	0	0	0	0	0	0	0	0	0	0	0	1	0	0	0	1	0	0	0	0	0	2	1	0	0	0	0	2	1	0	3	3	2	3
2150	79	1	2	2	1	1	2	2	1	0	1	0	1	0	0	0	1	0	1	0	0	0	1	0	0	0	0	0	0	0	0	0	0	0	0	0	0	0	0	4	2	1	1
2151	71	2	2	2	1	1	1	2	0	1	0	0	0	0	0	0	0	0	0	1	0	0	0	0	0	0	0	0	0	0		0	0		0	0	5	0	30	5	2	2	4
2154	76	2	1	5	2	1	1	4	0	0	0	0	1	0		0	0	1	0	1	0	0	1	1	1	1	1	0	1	0	0	0	0	0	0	0	5	0	30	1	3	1	3
2155	71	1	1	4	1	1	2	1	1	0	0	0	0	1	0	0	0	0	0	1	1	1	0	0	0	0	0	0	0	1	0	0	0	0	0	0	0	0	0	3	1	1	3
2156	65	2	1	4	1	1	1	1	0	0	0	0	1	1	1	0	1	1	1	1	0	0	0	1	1	1	1	0	0	0	0	0	0	2.5	1	0	7	3	0	3	1	2	2
2163	65	2	2	2	2	1	1	2	0	0	0	0	0	0	0	0	0	0	0	0	0	0	0	0	1	1	0	0	0	0	0	0	0	1	1	30	0	0	0	3	4	1	2
2164	66	1	2	2	2	2	2	3	0	0	0	0	1	1	1	1	0	1	0	1	0	0	1	0	1	0	0	0	0	1	0	0	0	0	0	0	7	1	0	4	2	1	3
2165	87	2	1	4	2	1	1	2	1	0	0	0	0	1	1	0	1	1	1	0	1	0	1	0	1	1	0	1	0	1	0	0	0	0	0	0	0	0	0	1	3	1	2
2169	72	2	2	3	2	2	1	2	1	0	0	0	0	0	0	0	0	1	0	0	0	1	0	0	0	0	1	1	0	0		0	0		0	0	7	0	0	3	5	1	2
2170	65	2	2	2	2	2	2	2	1	0	0	0	1	1	1	0	0	1	0	1	1	1	1	0	1	1	0	0	0	0	0	0	0	0	0	0	5	1	0	4	4	1	2
2171	67	1	4	2	1	2	2	3	0	0	0	0	1	1	1	1	1	1	1	1	0	1	1	1	1	1	0	1	0	1	0	0	0	1	0	30	2	0	20	5	4	2	1
2172	66	1	2	4	1	1	2	1	0	0	0	0	0	0	0	0	0		0	0	0	0	0	0	0	0	1	0	0	0	0	0	0	0	0	0	0	0	0	5	5	2	4
2173	65	1	2	2	1	1	3	2	0	0	0	0	1	0	0	0	0	1	0	1	0	1	0	0	1	1	0	0	0	1	3	0	40	0	0	0	7	0	15	2	4	2	2
2174	65	2	2	2	2	1	1	2	0	0	0	0	1	1	0	0	0	1	0	0	1	1	0	0	1	1	0	0	0	1	3	0	0	0	0	0	7	0	30	2	2	2	2
2176	90	1	1	3	2	3	2	2	0	0	0	0	0	0	0	0	0	0	0	0	1	0	0	0		1	1	0	0	0	0	0	0	0	0	0	0	0	0	3	1	2	4
2177	72	2	2	4	2	1	1	2	0	1	0	0	0	0	0	0	0	0	0	0	0	0	0	1	1	1	1	0	0	0	0	0	0	0	0	0	4	1	0	3	3	1	1
2178	75	1	2	4	1	1	1	1	1	0	0	0	0	1	0	0	0	0	0	0	1	0	0	0	1	0	0	0	1	0	5	8	0	5	8	0	0	0	0	2	3	2	2
2179	67	2	3	4	2	2	1	2	0	0	0	0	0	0	0	0	0	0	0	0	0	0	0	0	0	0	0	0	0	0	0	0	0	0	0	0	3	0	30	2	1	2	3
2180	69	1	1	4	2	1	3	3	0	0	0	0	1	0	1	1	0	0	0	0	1	1	0	0	1	0	0	0	1	0	0	0	0	0	0	0	0	0	0	1	3	2	4
2182	83	2	1	2	2	1	1	2	1	0	0	0	0	0	0	0	0		0	1	0	1	0	0	0	0	0	0	0	0		0	0		0	0	7	0	20	2	1	1	2
2183	84	1	5	2	2	4	2	2	0	0	0	0	0	0	0	0	0		0	0	0	0	0	0	0	0	0	0	0	0	3	0	0	0	0	0	7	2	0	5	2	1	2
2184	74	1	2	4	2	4	2	4	1	1	0	1	1	1		1	1	1	0	1	1	1	1	1	1	1	1	1	0	0	0	0	0	0	0	0		0	10	1	2	2	2
2185	71	2	1	4	2	1	1	4	1	1	0	0	0	1	0	1	0	1	0	1	0	0	0	1	1	1	1	0	0	0	5	0	30	0	0	0	7	0	30	1	3	2	1
2186	72	2	3	3	2	1	1	2	1	0	0	0	0	0	0	0	0	0	0	0	0	0	0	0	0	0	0	0	0	0	0	0	0	3.5	0	0	6	0	0	3	4	2	3
2187	86	2	1	3	2	1	1	3	1	0	0	0	1	1		1	0	0	0	1	1	1		1	1	1	1	1	0	0		0	0		0	0		0	15	2	4	1	2
2188	88	2	2	3	2	1	1	3	1	1	0	0	0	1	0	1	0	0	0	1	1	1	0	0	1	1	0	1	0	0	0	0	0	0	0	0	0	0	0	1	5	2	3
2189	83	2	0	2	2	1	1	2	0	0	0	0	1	1	1	0	1	0	0	0	0	1	0	0	0	0	1	0	0	0	0	0	0	0	0	0	7	0	0	5	2	1	1
2190	85	1	1	2	2	1	2	4	1	0	0	0	1	1	0	0	0	1	1	1	1	1	1	1	1	1	1	1	0	0	0	0	0	0	0	0	0	0	0	2	5	2	4
2191	85	1	1	1	2	3	3	2	1	0	0	0	0	1	0	0	0	0	0	0	1	0	0	0	1	0	0	0	1	0	0	0	0	0	0	0	0	0	0	3	4	2	3
2192	78	2	2	2	2	1	1	3	1	0	0	0	0	1	0	0	0	0	0	0	1	0	0	0	1	1	0	0		0	0	0	0	0	0	0		0	0	1	3	2	3
2193	82	1	2	2	2	3	2	3	1	0	0	0	0	1	0	0	0	0	0	1	1	1	0	0	1	1	0	0	0	0		0	0		0	0	5	2	0	3	3	2	3
2194	77	2	1	3	2	1	1	2	0	0	0	0	1	1	0	0	0	1	1	1	1	0	1	1	1	1	0	0	0	0	0	0	0	0	0	0	5	0	30	3	3	1	2
2196	91	1	1	4	2	3	2	2	0	0	0	0																				0	0		0	0		1	0	1	4	1	4
2197	67	2	2	3	2	1	1	1	0	0	0	0	0	1	0	0	0	0	0	0	1	0	0	0	0	0	0	0	1	0	0	0	0	0	0	0	0	0	0	2	3	2	4
2198	69	2	4	1	2	1	2	2	0	0	1	0	1	1	1	1	0	1	0	1		1		0	1			0	0	0	0	0	0	0	0	0	0	0	0	4	5	2	3
2199	67	1	1	2	1	2	1	1	1	0	0	0	0																		0	0	0	0	0	0	7	1	10	2	1	2	4
2202	66	1	1	4	1	3	2	2	1	0	0	0	0	0	0	0	0	0	0	0	0	1	0	0	0	0	0	1	0	0	0	0	0	0	0	0	7	0	30	1	2	2	3
2203	66	2	2	4	1	2	1	1	0	0	0	0	0	0	0	0	0	0	0	0	0	1	0	0	0	0	0	0	0	1	0	0	0	0	0	0	3	0	30	2	2	2	4
2205	66	2	3	4	1	1	2	2	0	0	0	0	0	1	0	0	0	0	0	0	0	1	0	0	0	0	0	0	0	0	2	0	30	3	1	0	6	3	0	5	2	2	2
2206	68	1	4	4	2	3	1	1	1	0	0	0	1	1	1	1	0	1	0	1	0	1	0	1	1	1	1	1	0	0	2	3	0	0	0	0	0	0	0	4	2	2	2
2207	66	1	2	1	2	3	2	1	0	0	0	1	0	0	0	1	0	1	0	1	1	0	0	0	1	0	0	0	0	1	0	0	0	0	0	0	4	0	20	3	5	2	2
2208	72	1	1	0	2	2	2	2	0	0	0	0	0	1	0	0	1	0	1	0	1	0	1	0	1	0	0	0	0	0	4	1	30	4	1	30	4	4	30	2	3	1	2
2209	71	2	2	2	2	1	1	4	0	0	0	0	0	1	0	0	0	1	0	1	0	0	1	0	1	1	1	1	0	0	0	0	0	0	0	0	0	0	0	3	3	1	2
2210	75	1	1	2	2	1	3	3	0	0	0	1	0	1	0	0	0	0	1	1	1	0	1	1	1	0	0	0	1	1	0	0	0	0	0	0	0	0	0	3	5	1	3
2211	72	1	1	4	2	3	2	2	0	0	0	0	1	0	0	0	0	1	0	0	0	0	0	0	0	0	1	0	0	0	3	1	0	3	2	0	7	4	0	2	4	2	2
2212	69	2	1	4	1	1	1	2	0	0	0	0	0	0	0	0	0	0	0	0	0	1	0	0	0	0	1	1	0	0	0	0	0	0	0	0	6	3	0	1	2	2	2
2213	65	2	1	4	2	1	1	3	0	0	0	0	0	0	0	0	0	1	0	1	1	1	0	0	0	1	1	0	0	0	0	0	0	0	0	0	0	0	0	0	1	2	2
2214	71	1	0	4	2	3	2	2	0	0	0	0	0	1	0	0	0	0	0	0	0	0	0	0	1	0	0	0	0	0	0	0	0	0	0	0	5	0	15	2	2	2	4
2215	75	2	1	4	2	1	1	3	1	0	0	0	1	1	0	0	1	1	1	1	0	0	1	1	1	0	1	0	0	0	7	30	0	0	0	0	7	30	0	1	2	2	1
2216	72	1	4	4	1	2	2	2	1	0	0	0	1	0	1	1												0	0	0		0	0		0	0		0	0	2	2	2	2
2218	67	1	4	2	1	1	2	2	1	0	0	0	0	1	1	1	0	1	0	1	1	0	0	0	1	1	1	0	0	0	0	0	0	0	0	0	0	0	0	1	4	2	2
2219	65	2	3	2	1	1	2	1	0	0	0	0	0	1	0	0	0	0	0	1	0	0	0	0	1	0	1	0	0	0	0	0	0	0	0	0	7	0	30	3	1	2	2
2222	70	1	2	4	2	3	3	2	1	1	1	0	0	0	0	0	0	0	0	0	0	0	0	0	0	0	0	0	0	0	0	0	0	0	0	0	5	1	10	3	4	2	3
2223	66	2	2	2	2	1	1	2	1	1	0	0	0	0	0	0	0	0	0	0	0	0	0	0	0	0	0	0	0	0	4	1	0	3	0	30	5	1	0	5	5	1	4
2224	65	1	2	2	1	2	1	2	1	0	0	0	0	0	0	0	0	0	0	0	0	0	0	0	0	0	0	0	0	0	2	2	0	0	0	0	7	4	0	3	1	1	1
2225	65	1	4	1	2	3	2	1	1	0	0	0	1	1	1	1	1	1	1	1	1	0	1	0	1	0	0	0	1	0	0	0	0	0	0	0	7	1	0	4	4	2	1
2226	65	2	1	2	1	2	1	2	0	0	0	0	0	0	0	0	0	1	0	1	0	1	0	0	0	0	1	0	0	0	5	5	0	5	5	0	7	5	0	1	3	1	2
2227	68	1	2	2	1	1	2	2	0	0	0	0	0	0	0	0	0	1	0	0	0	0	0	0	0	1	1	0	0	0	4	6	0	4	6	0	7	2	0	2	1	2	3
2228	71	2	0	0	0	0	0	0	0	0	0	0	0	0	0	0	0	0	0	0	0	0	0	0	0	0	0	0	0	0	5	0	40	1	1	0	2	1	0	3	5	1	3
2231	65	1	1	4	2	1	1	4	0	0	0	1	1	1	1	1	1	1	1	1	0	0	1	1	1	1	1	0	0	0	0	0	0	0	0	0		1	0	3	4	2	2
2233	81	2	1	3	2	1	1	2	1	0	1	0	0	1	0	0	0	0	0	1	0	0	0	0	1	0	0	0	0	0	0	0	0	0	0	0	1	0	15	5	2	2	2
2235	73	1	2	2	1	2	2	1	1	0	0	0	0	0	0	0	0	0	0	0	0	0	0	0	0	0	0	0	0	0	2	1	30	1	4	0	1	2	0	5	5	1	2
2236	71	2	2	2	2	1	1	2	0	0	0	0	0	0	0	0	0	0	0	0	0	0	0	0	0	0	0	0	0	0		0	0		0	0	5	2	0	4	3	2	2
2237	72	2	1	4	2	1	1	1	1	0	0	0	0	0	0	0	0	0	0	0	0	0	0	0	0	0	0	0	0	0	0	0	0	0	0	0	5	0	40	3	3	2	4
2238	77	1	2	4	1	2	2	1	1	0	0	0	0	0	0	0	0	0	0	0	0	0	0	0	0	0	0	0	0	0	0	0	0	0	0	0	5	0	30	3	3	1	4
2239	77	2	1	2	2	1	1	2	0	0	0	0	0	1	1	0	0	1	0	1	1	1	0	0	1	0	0	1	0	0	0	0	0	0	0	0	0	0	0	0	1	2	2
2240	78	1	3	2	2	1	2	2	1	0	0	1	0	1	1	0	0	1	0	1	1	1	0	0	1	0	0	1	0	0	0	0	0	0	0	0	7	0	30	4	1	2	3
2241	79	2	2	3	2	1	1	3	0	0	0	0	1	1	1	1	1	1	1	1	1	1	1	1	1	1	1	1	0	0	0	0	0	0	0	0	2	0	30	2	4	2	1
2242	71	2	0	1	1	1	1	2	0	0	0	0	0	0	0	0	0	0	0	0	0	0	0	0	1	0	0	0	0	0		0	0		0	0	5	1	0	5	4	2	3
2243	86	1	1	1	2	2	2	2	1	0	0	0	0	1	1	1	0	1	1	1	0	1	1	0	1	1	0	0	1	0	7	0	35	1	0	30	7	0	40	3	5	1	2
2244	83	2	0	4	2	2	1	2	1	0	0	0	0	0	0	0	0	0	0	0	0	1	0	0	0	0	0	0	0	1	0	0	0	0	0	0		0	0	0	0	1	2
2245	90	1	0	4	2	0	0	1	1	0	0	0	0	1	0	0	0	0	0	0	1	0	0	0		0	0		1		0	0	0	0	0	0	0	0	0	4	5	1	4
2247	79	1	4	2	1	1	2	2	1	0	0	0	0	1	0	0	0	1	0	1	0	1	0	0	1	0	0	0	0	1	1	2	0	3	3	0	7	1	0	2	2	2	2
2251	66	2	2	4	1	1	1	2	1	0	1	0		0	0	0	0	1	0	0	0	0	1	0	1	0	0	0	0	1	0	0	0	0	0	0	2	1	30	3	2	1	2
2252	67	1	2	4	2	3	2	3	0	0	0	0	1	1	0	1	0	1	1	1	0	1	1	1	1	1	0	1	0	0	4	2	0	3	3	0	6	0	45	3	3	1	2
2255	66	2	2	4	1	1	1	2	0	0	0	0	0	0	0	0	0	1			0	1		0				0	0	0		0	0		0	0		3	0	3	2	1	2
2256	66	1	1	4	1	3	3	2	1	0	0	0	0	0	0	0	1	1			0	0		0				0	0	0	0	0	0	0	0	0		0	40	2	2	1	3
2257	85	2	0	3	2	1	2	4	0	0	0	0		1	1	0	0	0	0	1	1	1	1	1	1	1	0	1		1	0	0	0	0	0	0	0	0	0	0	3	0	0
2259	74	1	1	2	1	3	3	1	1	0	0	0	0	1	0	0	1	0	0	1	0	1	0	0	0	0	1	0	1	1		0	0		0	0		0	0	0	0	2	4
2260	72	2	1	2	2	1	3	2	0	0	0	0	1	0	1	0	0	1	1	0	1	0	0	0	1	1	0	0	0	0	0	0	0	0	0	0	3	1	40	4	1	2	2
2261	82	2	1	3	2	1	1	2	1	0	0	0	0	1	1	1	0	1	0	1	1	1	0	0	1	1	0	1	0	0	0	0	0	0	0	0	6	0	30	1	2	1	2
2262	65	1	4	4	1	3	3	3	1	0	0	0	1	0	1	1	0	1	1	1	0	0	1	1	1	1	0	0	0	0	0	0	0	0	0	0	0	0	0	5	5	1	4
2267	68	1	2	4	2	2	2	2	0	1	0	0	1	1	1	1	1	1	0	1	0	1	0	1	1	1	1	0	0	1	0	0	0	0	0	0	4	1	30	1	3	1	1
2269	68	2	2	4	2	1	1	2	1	0	0	0	0	0	0	0	0	0	0	0	0	0	0	0	0	0	0	0	0	1	3	1	0	0	0	0	7	3	0	1	2	1	2
2271	68	2	1	2	2	1	1	2	1	0	0	0	0	0	0	0	0	0	0	0	0	1	0	0	1	0	0		0	0	0	0	0	0	0	0	0	0	0	1	3	2	2
2275	72	1	2	2	1	3	2	1	1	0	0	1	0	0	0	0	0	0	0	0	0	0	0	0	0	0	0	0	0	0	3	2	0	3	2	0		0	0	5	3	2	4
2276	68	2	1	2	1	2	1	2	0	0	0	0	0	1	0	0	0	0	0	0	0	1	0	0	0	0	1	0	0	0	3	0	20	4	1	0	4	1	10	4	2	2	2
2277	76	1	2	3	2	3	2	2	0	1	0	0	1	1	1	1	0	1	1	1	0	1	0	1	1	1	1	0	0	0	0	0	0	0	0	0	0	0	0	4	5	1	2
2278	70	2	1	3	2	1	2	2	1	0	0	0	0	0	0	0	0	0	0	1	0	1	0	0	0	0	1	0	0	0	0	0	0	0	0	0	2	1	0	5	3	2	3
2279	66	1	2	4	1	1	3	2	0	0	0	0	1	1	0	0	0	1	0	0	0	1	1	0	1	0	0	0	0	0	6	4	0	6	4	0	7	4	0	2	3	1	2
2281	75	2	2	4	2	1	1	2	0	0	0	0	0	0	0	1	0	1	0	1	0	0	0	0	1	1	0	0	0	0	0	0	0	0	0	0	0	0	0	4	5	1	3
2282	67	1	1	4	1	3	2	2	1	0	0	0	1	1	1	0	0	1	1	1	1	0	0	0	1	1	1	0	0	0	0	0	0	0	0	0	0	0	0	1	3	2	3
2283	65	1	2	1	1	3	1	2	1	0	0	0	0	0	0	0	0	1	1	1	1	1	1	1	1	1	1	0	0	0	0	0	0	0	0	0	5	3.5	0	3	4	2	3
2284	75	2	1	1	2	1	1	1	0	0	0	0	0	0	0	0	0		1	0	0	0	0	0	0	0	0	0	0	0		0	0		0	0		0	0	3	3	2	4
2286	78	1	2	1	2	1	2	4	0	0	1	0	1	1	1	1	1	1	1	1	0	1	1	0	1	1	1	0	0	0	0	0	0	0	0	0	0	0	0	5	1	2	1
2287	76	1	1	1	2	1	3	4	1	0	0	0	0	1		0	0	1	0	1	0	0	0	0	0	0	1	0	0	1		0	0		0	0		0	0	0	3	0	0
2290	79	1	1	2	2	4	1	2	0	0	0	0	1	0	0	0	0	1	0	1	0	1	0	0	1	0	0	1	1	1	0	0	0	0	0	0	7	6	0	3	3	1	2
2291	81	2	1	2	2	1	1	2	0	0	0	0	1	1	1	0	1	0	1	1	1	1	1	0	1	0	0	0	0	1	0	0	0	0	0	0	0	0	0	1	4	1	1
2292	79	1	1	2	2	2	2	2	0	1	0	0	1	1	0	0	0	1	1	1	0		0			1	1	0	0	1	0	0	0	0	0	0	7	0	40	3	1	2	1
2293	67	1	1	2	1	2	3	3	0	1	1	0	0	0	0	0	0	1	0	0	0	0	0	0	1	1	0	0	1	0	0	0	0	0	0	0	5	1	0	1	4	2	2
2294	68	2	1	2	1	2	1	2	1	0	0	0	0	0	0	0	0	0	0	0	0	0	0	0	0	0	0	0	0	0	0	0	0	0	0	0	0	0	0	1	2	2	4
2296	75	1	1	3	2	2	3	1	0	0	0	0	0	1	0	0	0	0	0	0	0	0	0	0	1	0	0	0	0	1	4	1	0	2	1	30	0	0	0	3	3	1	3
2297	75	2	1	4	2	1	1	2	1	0	0	0	0	0	0	0	0	0	0	0	0	0	0	0	0	0	0	0	0	0	0	0	0	0	0	0	3	0	30	5	3	1	3
2298	77	1	1	2	2	4	3	1	1	0	0	0	1	1		0	0	0	0		0	0	0	0	1	0		0	0	1	0	0	0	0	0	0		0	0	1	3	2	1
2301	66	1	1	2	1	2	3	1	0	0	0	0	1	1	1	0	1	1	1	1	0	0	0	1	1	1	1	0	0	0	0	0	0	0	0	0	0	0	0	1	1	0	0
2303	72	1	1	4	1	1	1	1	1	0	0	0	0	1	1	1	0	1	0	1	1	1	1	1	0	0	1	1	1	0	0	0	0	0	0	0	0	0	0	1	2	1	4
2304	73	2	1	4	2	1	1	2	0	0	0	0	0	0	0	0	0	0	0	0	1	0	0	0	0	0	0	0	0	0	0	0	0	0	0	0	0	0	0	2	2	2	4
2307	76	1	1	4	1	3	3	2	1	0	0	0	0	1	0	0	0	1	1	1	1	1	0	0	1		0	0	0	1	5	7	0	0	0	0	7	0	30	3	1	2	2
2308	75	2	1	3	1	1	1	1	0	0	0	0	0	0	0	0	0	0	0	0	0	0	0	0	0	0	1	0	0	1	0	0	0	0	0	0	0	0	0	2	2	2	3
2309	78	2	2	2	2	2	2	2	1	0	0	0	0	0	0	0	0	0	0	0	1	0	0	0	0	0	0	0	0	0	2	1	0	0	0	0	3	1	0	5	0	2	3
2310	75	1	1	2	2	1	2	2	1	0	0	0	0	0	0	0	0	0	0	0	0	1	0	0	0	0	0	0	0	0	0	0	0	0	0	0	1	1	30	1	2	2	3
2311	72	2	1	3	2	1	1	2	0	1	0	0	0	0	0	0	0	1	1	0	0	1	1	1	1	1	1	0	0	0	7	0	30	0	0	0	7	0	30	2	2	2	1
2312	69	2	1	1	1	2	1	2	1	0	0	0	0	1		0	0	1	0	1	1	0	0	0	1	1	1	0	0	1		0	0		0	0	5	4.5	0	0	4	2	3
2313	74	1	1	4	2	4	2	2	1	0	0	0	0	0	1	0	0	0	0	0	0	1	0	0	0	0	0	0	0	1	3	0	0	0	0	0	7	0	15	1	1	2	4
2314	81	1	1	2	2	1	2	3	1	0	0	0	0	1		0	1	1	0	0	1	0	0	0	1	1	0	0	0	0	0	0	0	0	0	0	5	1	0	3	3	2	1
2316	71	1	1	4	1	3	2	1	0	0	0	0	0	1	1	0	0	1	0	1	0	0	0	0	0	0	0	0	0	1	3	0	30		0	0	3	1	0	2	3	2	3
2317	65	2	1	4	1	1	1	1	0	0	0	0	0	0	0	0	0	0	0	0	0	0	0	0	0	0	0	0	0	0		0	0		0	0		0	0	2	1	2	4
2318	67	2	2	2	1	1	3	2	0	0	0	0	1	0	0	0	1	1	1	1	0	0	0	1	1	1	0	0	1	0	0	0	0	0	0	0	5	1	0	2	2	2	2
2319	81	1	2	1	2	2	2	3	0	0	0	0	0	1	0	0	0	1	0	0	0	1	0	0	0	0	0	0	1	1	0	0	0	0	0	0		0	0	4	4	1	4
2321	66	2	2	2	2	1	1	1	1	0	0	0	0	0	0	0	0	0	0	0	0	0	0	0	0	0	0	0	0	0	0	0	0	0	0	0	5	2	30	3	2	1	4
2322	78	2	1	3	2	3	2	3	1	0	0	0	0	1		1	0	1	0	1	0	0	0	1	1	1	0	0	0	0		0	0		0	0		0	0	0	0	1	4
2323	74	1	2	4	2	4	2	2	1	0	0	0	0	0	0	0	0	0	0	0	1	0	0	0	1	0	0	0	0	0	0	0	0	0	0	0	5	1	0	2	5	2	3
2324	66	2	1	4	2	3	1	2	0	0	0	0	0	0		0	0	0	0	0	1	1	0	0	0	0	0	0	0	0	0	0	0	0	0	0	7	0	0	2	2	2	4
2328	67	1	2	2	1	3	2	2	0	0	0	0	1	0	0	0	1	0	1	0	0	0	0	0	0	0	1	0	0	0	0	0	0	0	0	0	6	0	20	5	2	2	3
2329	65	2	0	2	1	1	1	1	0	0	0	0	1	0	0	0	0	1	0	1	0	0	0	0	0	0		0		0		0	0	4	4	0	4	0	20	4	3	2	1
2330	66	1	1	3	1	3	3	2	1	0	0	0	0	0	0	0	0	0	1	0	0	1	0	0	0	0	1	0	0	1	5	8	0		0	0	7	8	0	1	2	2	3
2331	73	2	1	4	2	1	1	1	0	0	0	0	0	0	0	0	1	0	0	1	1	0	0	0		0	0	0	1	0	2	4	0	2	4	0		0	0	2	4	2	3
2332	75	1	1	4	1	3	2	2	1	0	0	0	0	0	0	0	0	0	0	0	0	1	0	0	0	0	0	1	0	0	2	5	0	2	5	0		0	0	2	4	2	2
2333	68	2	2	2	1	1	1	3	1	0	0	0	0	0	0	0	0	0	0	0	0	1	0	0	1	0	0	0	0	0	0	0	0	0	0	0	0	0	0	2	3	1	2
2334	71	1	2	2	1	3	2	2	0	1	0	0	0	0	0	0	0	0	1	0	0	0	0	0	0	0	0	0	0	0	0	0	0	0	0	0	5	2	0	4	3	2	3
2336	70	1	1	2	1	3	3	1	0	1	0	0	0	0	0	0	0	1	0	0	0	1	0	0	1	1	1	1	0	0	7	3	0	7	8	0	7	8	0	2	3	2	2
2337	68	2	2	2	2	1	1	2	1	0	0	0	0	1	1	1	0	1	0	1	1	1		0	1	1	1	0	0	1	0	0	0	0	0	0	7	0	0	3	3	2	2
2338	71	1	1	4	1	2	1	2	1	0	1	0	0	0	0	0	0	1	0	1	1	0	0	0	1	1	1	0	0	1	0	0	0	0	0	0	7	8	0	2	3	1	3
2339	69	2	1	4	2	1	1	2	1	1	0	0	0	1	0	0	0	1	0	1	1	0	1	1	1	1	1	0	0	0	0	0	0	0	0	0	3	4	0	4	2	1	2
2340	82	2	1	4	2	1	1	1	0	0	0	0	0		0	0		0	0	0	0	0	0	0	0	0	0	0	0	1	1	130	0	0	0	0	0	0	0	0	2	1	2
2341	84	1	1	4	2	1	2	2	0	0	0	0	0		0	0	1	0	0	0	0	0	0	0	0	0	0	0	0	0	1	1	30	0	0	0	1	1	30	2	2	1	2
2342	69	2	3	2	2	1	1	1	0	0	0	0	0	0	0	0	0	0	0	0	0	1	0	0	0	0	0	0	0	1	2	1	20	0	0	0	7	1	0	2	3	2	4
2343	69	1	4	2	2	1	2	4	0	1	0	0	0	0	0	0	0	0	0	0	1	1	0	0	1	0	0	1	0	0	0	0	0	0	0	0	7	1	0	4	2	2	3
2344	75	1	1	2	1	1	1	2	0	0	0	0	0	0	0	0	0	0	0	1	0	1	0	0	0	0	0	0	0	1	0	0	0	0	0	0	0	0	0	2	1	1	3
2345	74	2	1	2	2	1	1	1	0	0	1	0	0	0	0	0	0	1	0	1	0	1	0	0	0	0	0	0	0	1	0	0	0	2	0	0	3	1	30	5	4	2	3
2346	76	2	1	1	1	1	1	2	1	0	0	0	0	1	0	0	0	1	0	1	1	1	1	0	1	1	0	1	0	0	0	0	0	0	0	0	3	0	30	1	4	2	3
2347	65	1	2	4	1	1	3	3	0	0	0	0	0	0	0	0	0	0	0	0	0	0	0	1	0	0	0	0	0	1	0	0	0	2	1	30	1	0	30	1	2	2	2
2348	70	2	2	2	1	1	2	2	1	0	1	0	0	0	0	0	0	1	0	0	0	0	0	0	0	0	1	0	0	0	6	0	10	0	0	0	0	0	0	2	3	2	2
2349	75	1	3	2	1	1	2	2	0	1	0	0	0	0	0	0	0	1	0	0	0	0	0	0	0	0	0	0	0	0	3	0	30	0	0	0	3	0	30	1	4	2	2
2352	83	2	1	2	2	1	1	2	1	0	0	0	1	1	1	0	0	0	1	1	1	1	0	0	1	0	1	1	0	1	0	0	0	0	0	0		0	0	1	2	2	2
2353	65	2	2	3	1	4	1	2	0	0	1	0	0	0	0	0	0	0			0	0	0	0	0	0	0	0	0	0	3	1	30	3	1	0	6	1	30	2	2	1	2
2354	82	2	1	1	2	1	1	2	0	1	0	0	1	1	0	0	0	1	0	1	0	1	0	0	1	1	1	0	0	0	0	0	0	0	0	0	0	0	0	1	4	1	2
2355	79	2	1	3	2	1	1	2	1	0	0	0	0	1	0	0	0	0	0	0	0	0	0	0	0	0	0	0	0	0	5	1	30	7	0	30	7	1	30	4	2	1	2
2356	78	1	2	4	2	1	2	1	0	0	0	0	0	1		0	0		0	1		1		1		0		0	1	0	0	0	0	0	0	0	0	0	0	2	4	0	0
2359	79	2	1	4	2	1	1	2	0	0	0	0	0	1	1	1	0	1	0	1	0	1	0	1	0		1	1	0	1	0	0	0	0	0	0	4	20	0	1	3	2	3
2360	78	2	1	4	2	1	1	1	1	0	0	0	0	0		0	0	0	1	1	0	0		0	1	0	0	0	0	0		0	0		0	0		0	0	0	0	2	4
2361	82	1	2	4	1	1	1	2	0	0	0	0	0	1		1	0	0	0	0	1	1	0	0	1	0	0	1	0	1	3	0	0	0	0	0	3	0	40	3	3	1	2
2362	74	1	1	4	1	2	2	1	0	0	0	0	0	0	0	0	0	0	0	0	0	0	0	0	0	0	0	0	0	0		0	0		0	0		0	0	2	3	2	4
2363	71	2	1	4	2	1	1	1	0	0	0	0	0	0	0	0	0	0	0	0	0	0	0	0	0	0	0	0	0	0		0	0	5	2	0	5.5	0	30	5	2	2	3
2364	72	2	1	3	1	2	1	1	1	1	0	0	0	0	0	0	0	0	0	0	0	0	0	0	0	0	0	0	0	0	6	0	20		0	0	6	0	20	0	4	1	4
2365	66	1	2	5	2	1	2	4	0	0	0	0	1	1	1	1	1	1	1	1	1	0	1	1	1	1	0	0	1	1	0	0	0	0	0	0	0	0	0	1	2	2	2
2366	82	1	0	1	2	1	3	2	0	0	0	0	1	0	0	0	0	1	1	0	0	1	0	0	0	0	0	0	0	1	2	3	0	0	0	0	0	0	0	4	4	2	3
2368	76	2	1	4	2	1	1	3	0	0	0	0	1	1	1	1	1	1	1	1	0	1	1	1	1	0	1	0		1	0	0	0	0	0	0		0	0	2	3	1	2
2369	77	1	1	0	2	1	2	2	0	1	0	0	1	0	0	1	1	1	1	1	0	0	0	1	1	1	0	0	0	1		1	0		0	0		0	0	0	2	1	1
2371	90	2	1	1	2	1	1	2	0	0	0	0	1	0	1	0	0	1	0	0	0	0	0	0	0	0	0	0	0	0		0	0		0	0		0	0	3	4	1	2
2372	78	2	1	3	2	1	1	2	0	0	0	0	0	0	0	0	0	0	0	0	0	0	0	0	1	0	0	0	0	0	0	0	0	0	0	0	6	0	40	2	3	2	4
2374	76	1	1	4	2	2	1	2	0	0	0	0	0	0		0	0	0	0	0	0	0	0	0	0	0	0	0	1	1	0	0	0	0	0	0	0	0	0	1	0	1	2
2375	75	2	1	4	2	1	1	3	1	0	1	0	0	0	1	0	0	0	0	1	1	0	0	0	0	0	0	0	0	1		0	0		0	0		0	0	2	0	2	2
2376	87	1	2	4	2	1	2	1	0	0	0	0	0	0	0	0	0	0	0	0	0	0	0	0	1	0	1	0	0	0	0	0	0		0	0		0	0	3	2	2	0
2377	86	2	1	4	2	1	1	2	1	0	0	0	0	0	0	0	0	0	0	0	0	0	0	0	1	0	0	0	0	0	0	0	0	0	0	0	0	0	0	4	4	1	3
2378	80	2	1	3	2	2	1	3	1	0	0	0	0	1	1	0	0	0	0	0	1	1	1	0	1	1	0	0	0	0	0	0	0	0	0	0	0	0	0	3	3	2	2
2379	67	1	1	4	1	3	3	2	1	0	0	0	0	0	0	0	0	0	0	0	1	1	0	0	0	0	1	0	0	0	0	0	0	0	0	0	0	0	0	4	2	2	4
2380	68	1	2	1	2	1	1	2	0	0	0	0	0	0	0	0	0	0	0	0	0	0	0	0	0	0	0	0	1	1	0	0	0	2	1	0	7	5	0	4	5	2	2
2381	79	1	1	2	2	2	2	1	1	0	0	0	0	1	0	0	1	0	0	0	1	1	0	0	1	0	0	0	0	1		0	0	2	1	0	2	1	0	3	0	1	4
2382	72	2	2	2	2	1	1	2	0	0	0	0	0	0	0	0	0	0	0	0	1	1	0	0	1	0	0	0	0	0		0	0		0	0	2	0	30	4	2	1	2
2384	74	2	1	2	2	1	1	3	1	1	1	0	1	1	0	0	0	1	1	1	0	0	0	0	1	0	1	0	0	0	1	1	0		0	0	3	0	15	3	0	1	2
2385	76	1	1	2	1	1	2	3	1	1	1	0	1	1	0	1	0		0		0	0	1	0	1	1	1	0	0	0	0	0	0		0	0	4	0	20	1	2	1	3
2386	75	2	1	4	2	2	1	2	0	0	0	0	0	0	0	0	0		0	0	1	1	1	0	0	1	0	0	0	0	0	0	0	0	0	0		1	0	2	3	1	3
2387	81	1	1	4	2	3	3	1	0	0	0	0	0	1	1	0	0	1	0	1	1	1	0	0	0	1	1	0	0	1	0	0	0	0	0	0	4	3	0	3	4	1	2
2388	84	2	0	3	2	1	0	3	0	0	0	0	1	1	1	1	0	1	1	1	0	1	1	1	1	1	1	0	0			0	0		0	0		0	0	0	0	2	2
2389	79	2	2	3	2	1	1	1	0	0	0	0	1	1	0	0	0	1	0	1	0	0	0	0	1	0	0	0	0	0	0	0	0	0	0	0	5	0	30	2	3	1	2
2392	80	1	2	4	2	4	2	2	0	0	0	0	0	0	0	0	0	0	0	0	0	0	0	0	0	0	0	0	0	0	0	0	0	0	0	0	0	0	0	3	3	2	3
2393	90	1	2	4	1	3	3	1	0	0	0	0	0	0	0	0	0	0	0	0	0	0	0	0	0	0	0	0		0	0	0	0	0	0	0	7	2	0	4	3	2	4
2394	74	2	1	1	2	1	1	2	1	0	0	0	0	0		0	0	0	0	0	1	0	0	0	1	0	1	0	0	0	0	0	0	0	0	0	7	0	15	1	5	1	2
2395	67	1	2	2	1	3	2	3	0	0	1	0	1	1	0	0	0	1	0	0	0	1	0	0	1	0	1	0	1	1	3	2	0	3	2	0	6	3	0	2	1	1	2
2396	65	2	2	2	0	2	1	2	1	0	0	0	0	0	0	0	0	0	0	0	0	0	0	0	1	0	0	0	0	0	0	0	0	0	0	0	1	1	0	4	1	1	2
2397	85	1	1	0	2	3	2	2	0	0	0	0	1	1	1	1	1	1	1	1	0	1	1	1	0	1	1	0	0	0		0	0		0	0		0	3	1	5	1	2
2398	81	2	1	3	2	1	1	1	0	0	0	0	0	1	0	0	0	0	0	0	0	0	0	0	0	0	0	0	0	0		0	0		0	0		0	0	0	0	2	3
2399	71	1	2	4	1	3	2	1	0	0	0	0	0	0	0	0	0	0	0	0	0	0	0	0	0	0	0	0	0	0	0	0	0	0	0	0	0	0	0	2	1	2	3
2400	67	2	2	4	1	3	1	2	0	0	0	0	0	1	0	0	0	1	0	0	0	1	0	0	0	0	0	0	0	0	0	0	0	1	1	0	1	0	30	3	3	2	2
2401	87	2	1	5	2	3	2	3	1	0	0	0	0	1	1	1	1	1	0	0	1	1	1	1	1	1	0	0	0	0	0	0	0	0	0	0	0	0	0	1	4	2	2
2402	85	2	1	3	2	1	1	4	0	0	0	1	1	1	0		0	1	0	1	1	0	0	0	1	0	0	0	0	1	0	0	0	0	0	0	0	0	0	1	4	2	2
2403	65	1	2	4	2	2	2	2	1	0	1	0	0	1	1	1	0	1	0	1	0	0	0	1	1	1	0	0	0	0	0	0	0	0	0	0	2	2	30	1	3	2	3
2406	87	2	1	2	2	1	1	2	1	0	0	0	0	0	0	0	0	0	0	0	1	1	0	0	0	0	0	0	0	1	0	0	0	0	0	0		1	0	2	4	1	3
2407	85	1	1	4	2	1	2	2	1	0	0	0	0	1	0	0	0	0	0	1	0	0	1	0	1	0	1	0	0	0	7	0	40		0	0	7	0	40	3	1	2	3
2410	70	2	1	1	2	1	1	2	0	0	1	0	0	0		0	0	1	0	0	0	0	0	0	0	0	0	0	0	0		0	0		0	0	7	0	0	5	5	1	3
2412	69	1	1	4	1	3	2	2	0	0	0	0	0	1		1	0	1	0	1	0	1	0	1	1	1	1	1	0	1	0	0	0	0	0	0	0	0	0	1	1	1	3
2413	68	2	1	2	2	1	1	3	1	0	0	0	1	1		0	1	0			0	1			1		1	0	0	0		0	0		0	0		0	0	2	2	1	2
2416	66	2	1	4	1	1	1	1	0	0	0	0	1	0	0	0	1	1	1	0	0	1	0	0	0	0	1	0	0	0	0	0	0	0	0	0	5	1	0	2	3	2	2
2417	70	1	2	4	2	3	3	1	0	0	0	0	0	0	0	0	0	1	1	1	1	0	1	1	1	1	1	0	0	0	0	0	0	0	0	0	0	0	0	2	5	2	2
2418	69	2	1	1	2	1	1	2	1	0	1	0	0	0	0	0	0	0	0	0	0	0	0	0	0	0	0	0	0	0	0	0	0	0	0	0	7	10	0	2	5	1	3
2419	67	1	1	1	1	3	2	2	0	0	0	0	0	0	0	0	0	0	1	1	0	0	0	0	0	0	1	0	0	0	4	0	30	4	0	30		0	0	0	5	1	1
2420	71	1	2	4	2	1	2	3	0	0	0	0	1	0	1	1	0	0	1	0	0	0	0	0	0	0	0	0	0	1	0	0	0	0	0	0	5	1	0	4	3	2	1
2421	67	2	2	2	2	1	1	1	0	0	0	0	0	0	0	0	0	0	0	0	0	0	0	0	0	0	0	0	0	0	1	2	0		0	0		0	0	3	3	1	4
2423	66	2	2	2	1	4	1	1	0	0	0	0	0	0	0	0	0	1	0	0	1	1	0	0	0	0	0	0	0	0	0	0	0	0	0	0	5	3	0	2	4	2	3
2424	67	1	2	2	2	3	3	2	1	0	0	0	0	1	0	1	1	1	0	0	0	1	0	0	1	0	0	0	0	0	0	0	0	0	0	0	3	0	30	3	5	2	2
2425	66	1	2	4	2	3	2	3	0	0	1	0	1	1	1	1	1	1	1	1	0	1	0	1	1	1	0	0	0	0	0	0	0	0	0	0	3	0	30	3	5	1	1
2426	66	2	2	4	2	1	1	4	1	1	1	0	0	1	0	0	1	0	0	0	1	0	0	0	1	0	0	0	0	0	0	0	0	0	0	0	0	0	0	1	5	1	1
2427	67	2	2	2	1	1	3	2	0	0	0	0	1	0	0	0	1	1	0	1	0	1	1	1	0	1	0	1	0	0		0	0	3	2	0	3	0	0	1	5	2	1
2428	66	1	4	2	2	2	3	1	0	0	0	0	1	0	0	1	0	1	0	0	0	0	1	0	1	0	0	0	0	0	0	0	0	0	0	0	2	0	0	5	5	2	4
2430	68	1	2	2	2	1	1	2	0	0	0	0	0	0	0	0	0	1	0	1	0	0	0	0	1	1	0	0	0	0		0	0	3	2	0		0	0	4	3	2	2
2435	67	2	2	2	2	1	1	2	1	0	0	0	0	0	0	0	0	0	0	1	0	0	0	0	0	0	1	0	0	0	0	0	0	0	0	0	0	0	0	3	3	2	2
2436	71	1	5	2	2	1	2	2	1	1	0	0	0	1	0	0	0	1	0	0	1	1	0	0	1	1	0	0	0	0	0	0	0	0	0	0		1	0	2	4	0	2
2437	70	2	4	3	1	1	1	2	0	0	0	0	0	0	0	0	0	0	0	0	1	0	0	0	0	0	0	0	0	0	0	0	0	0	0	0	2	0	15	5	1	2	3
2438	78	2	3	1	2	1	1	1	0	0	0	0	0	0	0	0	0	0	0	0	0	0	0	0	0	0	0	0	0	0	6	2	30	6	2	30	6	3	30	5	4	2	4
2439	90	1	1	2	2	1	2	3	1	0	0	0	0	0	0	0	0	1	0	0	0	0	0	0	1	0	0	0	1	0	1	4	0	0	0	0	0	0	0	2	3	2	3
2440	83	2	2	2	2	1	1	3	1	0	0	0	1	1	1	1	1	1	1	1	1	0	1	1	1	1	1	0	0	0	0	0	0	0	0	0	0	0	0	3	1	2	2
2442	78	2	2	2	2	1	1	2	0	0	0	0	1	0	0	0	0	1	1	1	0	0	1	1	1	1	0	0	0	0	0	0	0	0	0	0	1	0	10	5	4	2	2
2443	75	1	2	2	2	3	3	3	1	0	0	1	1	1	1	1	1	1	1	1	1	1	1	1	1	1	1	0	0	0	0	0	0	0	0	0	0	0	0	5	5	2	2
2447	66	1	2	2	1	3	2	2	0	1	0	0	1	0	0	0	0	1	0	0	0	0	0	0	0	0	0	0	0	0	5	0	30	0	0	0	5	0	30	3	2	2	3
2448	72	2	1	3	2	1	1	3	1	0	0	1	1	1	1	1	1	1	1	1	1	1	1	1	1	1	1	0	0	0	0	0	0	0	0	0	0	0	0	3	3	1	1
2449	74	1	5	1	2	1	3	2	0	0	0	0	1	0	0	1	0	1	1	1	0	1	1	1	1	1	1	1	0	0	0	0	0	0	0	0	5	0	30	3	4	2	4
2450	66	1	1	1	2	2	3	3	0	0	0	0	1	1	1	1	1	1	1	1	0	1	1	1	1	1	1	1	0	1		0	0		0	0		0	0	3	4	1	1
2451	79	1	1	4	2	3	2	3	1	0	0	0	1	1	1	0	0	1	1	1	0	1	0	1	1	0	1	1	0	1	0	0	0	0	0	0	0	0	0	1	2	2	2
2453	71	2	2	2	1	1	1	1	0	0	0	0	0	1	0	0	0	0	0	0	0	0	0	0	0	0	0	0	0	0	3	4	0	3	4	0	1	30	0	2	1	2	4
2454	74	1	1	2	2	2	2	3	1	1	0	0	0	1	0	1	0	1	0	1	1	1	0	0	1	0	1	1	0	1		0	0		0	0	5	1	0	4	5	1	2
2455	70	1	1	1	2	2	3	3	1	1	0	0	1	1	1	1	1	1	1	1	0	1	1	1	1	1	0	0	0	0	0	0	0	0	0	0	7	1	0	1	2	1	2
2457	78	2	2	3	2	1	1	4	1	0	0	0	1	1	0	1	1	1	1	1	0	1	0	0	1	1	1	1	0	0	0	0	0	0	0	0		0	30	2	5	2	1
2458	72	2	1	3	2	1	2	4	1	0	0	0	1	1	1	0	0	1	1	1	1	1	0	0	1	1	1	0	0	0	0	0	0	0	0	0	0	0	0	3	1	2	2
2459	80	2	1	3	2	1	3	2	1	0	0	0	0	0	0	0	0	0	0	1	1	0	0	0	1	0	1	0	0	0	0	0	0	0	0	0	7	0	30	1	3	2	4
2460	74	2	3	1	1	1	1	1	0	0	0	0	0	0	1	0	0	0	0	0	0	1	0	0	0	0	1	0	0	0	0.5	0	50		0	0		0	0	1	2	1	2
2461	73	2	2	1	2	1	3	2	0	0	0	0	1	1	1	1	1	1	0	1	1	0	1	1	1	1	1	0	0	0	2	2	0	2	2	0	7	2	0	5	5	1	1
2462	67	2	2	1	2	1	2	3	1	1	0	0	1	0	0	1	0	1	1	1	0	0	1	1	1	1	1	0	1	0	0	0	0	0	0	0	5	1	0	0	3	2	2
2464	66	2	2	1	2	1	1	2	1	0	1	0	0	0	0	0	0	0	0	0	0	0	0	0	0	0	0	0	0	0	0	0	0	0	0	0	1	0	0	5	5	2	3
2465	66	2	2	4	1	1	1	1	0	0	0	0	0	1	0	0	0	0	0	0	1	0	0	0	1	0	0	0	0	0	0	0	0	0	0	0	0	0	0	2	3	2	3
2466	67	1	4	4	1	1	1	2	0	1	0	0	1	0	1	1	0	0	0	0	0	1	0	0	1	1	0	1	0	0	0	0	0	1	0	0	2	0	0	1	3	2	2
2467	75	2	1	3	1	1	2	1	0	0	0	0	0	0	0	0	0	0	0	0	0	0	0	0	0	0	0	0	0	0		0	0		0	0		0	0	0	3	2	4
2468	85	2	1	4	2	1	1	3	0	0	0	0	0	0	0	1	0	0	0	1	0	0	1	1	1	1	0	0	0	0	0	0	0	0	0	0	5	0	30	3	3	2	2
2469	67	2	2	1	1	2	2	1	0	0	0	0	0	0	0	0	0	0	0	0		0	0	0	0	0	0	0		0		0	0		0	0		0	0	1	0	2	3
2470	66	1	2	2	2	3	3	2	0	0	0	0	1	0	0	0	0	0	0	1	0	0	0	0	1	0	1	0	0	0	0	0	0	0	0	0	0	0	0	4	3	2	2
2471	65	1	3	1	2	1	1	1	0	0	0	0	0	0	0	0	0	0	0	0	0	1	0	0	0	0	1	0	0	1	0	0	0	0	0	0	0	0	0	4	1	1	3
2472	65	1	2	4	1	3	2	3	0	1	0	0	0	1	0	0	0	0	0	1	1	1	0	0	1	0	0	1	0	1	0	0	0	0	0	0	6	0	30	2	3	2	3
2473	66	2	2	4	1	1	1	1	0	0	0	0	0	0	0	0	0	1	0	1	1	1	0	0	1	0	0	1	0	0	0	0	0	0	0	0	7	0	30	2	1	2	3
2474	67	1	3	4	1	4	2	3	1	1	0	0	0	0	0	0	0	1	0	1	0	1	0	0	0	0	0	0	0	0	0	0	0	0	0	0	0	0	0	5	3	2	2
2475	66	2	2	4	2	2	1	1	0	0	0	0	0	0	0	0	0	1	0	0	0	0	0	0	1	1	0	0	0	0	0	0	0	0	0	0	6	0	15	1	2	2	2
2476	82	2	1	3	2	1	1	2	1	0	0	0	0	0	0	0	0	0	0	0	0		0	0	0	0	0	0	0	0	0	0	0	0	0	0	2	0	30	4	3	2	3
2477	79	2	1	2	1	0	0	2	0	0	0	0	0	1	1	0	0	0	0	0	1	1	0	1	0	1	0	0	0	0	0	0	0	0	0	0		1	0	4	1	0	0
2478	79	1	1	2	1	2	3	1	0	0	0	0	0	1	1	0	0	1	0	1	0	1	0	0	0	0	1	0	0	1	2	0	5	4	0	30	5	0	20	2	3	2	2
2479	67	1	2	2	1	1	1	1	0	0	0	0	0	0	0	0	0	0	0		0		0	0			0			0		0	0		0	0	1	1	0	3	3	2	3
2480	67	2	2	2	2	1	1	2	0	0	0	0	0	0	0	0	0	0	0	0	0	0	0	0	1	0	0	0	0	1	0	0	0	1	0	30	7	3	0	2	3	2	2
2481	76	1	1	4	1	3	2	2	1	0	0	0	0	1	0	0	0	0	0	0	0	1	0	0	0	0	0	1	0	1	0	0	0	5	2	0	5	6	0	2	2	2	3
2482	72	2	1	4	2	1	2	2	0	0	0	0	1	0	0	1	0	0	1	1	0	0	0	0	1	1	0	1	0	0	1	0	0	0	0	0	6	4	30	2	1	2	2
2483	66	2	2	4	2	1	1	2	1	0	0	0	0	1	0	0	0	1	0	0	0	0	0	0	1	0	0	0	0	0	0	0	0	0	0	0	4	1	0	1	2	2	2
2484	67	1	2	4	1	3	3	2	0	0	0	0	0	0	0	0	0	0	0	0	0	1	0	0	0	0	0	0	0	0	0	0	0		0	0	5	8	0	2	2	2	2
2485	72	1	1	4	1	1	3	2	0	0	0	0	0	0	0	0	0	0	0	0	0	0	0	0	0	0	0	0	0	0		0	0		0	0		0	0	1	0	1	4
2486	68	2	1	4	1	1	1	2	0	0	0	0	0	0	0	0	0	0	0	0	0	0	0	0	0	0	0	0	0	0		0	0		0	0		0	0	0	2	1	4
2487	73	1	2	3	2	2	1	2	0	0	0	0	0	0	0	0	0	0	0	0	0	0	0	0	0	0	0	0	0	0	0	0	0	2	2	0	6	0	20	5	2	2	4
2491	66	1	2	4	2	4	2	4	1	1	0	0	0	1	1	1	0	0	0	0	0	0	0	0	0	0	0	1	0	0	0	0	0	0	0	0	3	4	0	4	4	1	4
2493	76	1	1	4	2	1	2	1	0	0	0	0	1	0	0	0		1			0	0	0	0	0	0		0	0	0	0	0	0	0	0	0	7	2	0	2	0	1	4
2494	70	2	1	0	2	1	1	4	1	0	0	0	0	0	0	0	0	0	0	0	0	0	0	0	0	0	0	0	0	1	0	0	0	0	0	0	7	2	0	1	0	2	4
2495	78	2	1	2	2	1	1	3	0	1	0	0	0	1	1	0	0	0	0	1	1	1	0	0	0	0	1	0	1	0	0	0	0	0	0	0	0	0	0	1	4	2	3
2496	80	1	3	2	2	1	1	2	1	1	0	0	0	1	0	0	0	0	0	0	0	1	0	0	0	0	1	0	0	0	0	0	0	0	0	0	4	1	0	1	2	2	3
2497	67	2	2	1	2	1	2	3	1	0	1	0	0	1	0	0	0	1	0	0	1	1	0	0	0	0	0	0	1	0	0	0	0	0	0	0	0	0	0	1	5	1	4
2498	67	1	1	4	2	2	3	2	1	1	0	1	1	1	0	0	0	1	0	1	0	1	0	0	1	0	0	0	0	0		0	0		0	0		0	0	4	3	2	2
2499	72	2	2	3	2	1	1	2	0	0	0	0	0	1	0	0	0	1	0	0	0	1	0	1			0	0	0	0	7	0	0	7	0	0	7	0	0	2	4	1	2
2500	78	1	2	4	1	1	2	3	0	1	0	0	0	0	0	0	1	0	1	0	0	0	0	0	0	0	0	0	0	0	6	8	0	0	0	0	0	0	0	2	2	2	4
2501	72	2	1	4	1	1	1	2	0	0	0	0	1	1	0	0	0	1	0	1	0	1	0	0	1	1	1	0	0	0	0	0	0	0	0	0	0	0	0	2	1	2	2
2502	67	1	2	4	1	3	2	1	1	0	0	0	0	0	0	0	0	0	0	0	0	0	0	0	0	0	1	0	1	0	7	1	30	2	1	30	7	1	30	2	2	2	3
2503	76	1	1	4	2	3	2	2	1	0	0	0	0	1	0	0	1	0	1	1	0	0	0	0	0	0	0	0	0	0	0	0	0	0	0	0	5	1	0	2	3	2	3
2504	72	2	1	4	2	1	1	2	0	0	0	0	0	0	0	0	0	0	0	0	1	0	0	0	0	0	0	0	0	0	0	0	0	0	0	0	7	2	30	4	3	2	4
2505	71	2	1	3	0	1	1	2	1	0	1	0	0	1	0	0	0	0	0	1	0	1	0	0	0	0	0	0	0	1		0	0		0	0		0	0	3	2	2	2
2507	87	1	1	3	2	1	2	2	0	0	0	0		1		0	0	0	0	0	0	0		0	0	0	1	0	0	0	5	0	0	0	0	0	6	0	0	2	1	1	2
2508	82	1	1	1	2	3	2	2	1	0	0	0	0	1	1	1	0	1	0	1	1	0	0	1	1	1	1	0	0	1	0	0	0	0	0	0	0	0	0	1	5	2	2
2509	78	1	3	4	2	2	2	3	0	0	0	0	1	1	1	0	1	1	1	1	0	1	1	1	1	1	1	0	0	1	0	0	0	1	0	0	1	2	0	3	2	1	1
2513	76	1	1	2	2	2	2	4	1	1	0	0	0	0	0	1	0	0	0	0	0	0	0	1	1	0	0	0	0	1	0	0	0	0	0	0	3	0	40	4	5	1	2
2514	78	2	1	2	2	1	1	2	1	0	0	0	1	1	0	0	0	0	0	1	0	1	0	0	1	1	1	0	0	0	0	0	0	0	0	0		4	0	3	5	1	1
2515	90	1	1	2	2	1	1	2	0	0	0	0	0	0	0	0	1	1	0	0	1	0	1	0	0	0	0	0	0	0		0	0		0	0		1	0	2	5	2	4
2516	82	2	1	2	2	1	1	2	0	0	0	0	0	0	0	0	1	1	0	0	0	0		0	0	0	0	0	0			0	0		0	0		1	0	3	5	2	4
2517	85	2	2	3	2	3	1	1	1	0	0	0	0	1	0	0	0	1	0	1	1	1	0	0	1	1	0	0	0	0	0	0	0	0	0	0	0	0	0	1	2	2	4
2518	71	1	2	3	2	1	2	3	1	1	0	0	0	1	1	1	0	1	0	1	1	0	0	0	0	0		0	0	0	0	0	0	0	0	0	4	0	30	5	5	2	2
2519	74	1	1	4	1	2	2	1	0	0	0	0	0	0	0	0	0	0	0	0	1	1	0	0	0	0	0	0	0	0	0	0	0	0	0	0	4	1	0	3	1	2	2
2520	77	2	2	4	2	2	1	1	0	0	0	0	0	0	0	0	0	0	0	0	0	1	0	0	0	0	1	0	1	0	0	0	0	0	0	0	7	1	0	3	2	2	2
2522	71	2	1	2	2	1	1	2	0	0	0	0	0	1	0	0	0	0	0	0	0	1	0	0	0	1	0	0	0	0	0	0	0	3	2	0	3	1	0	3	4	1	2
2523	73	1	1	2	2	1	2	2	0	1	0	0	0	1	1	0	0	0	0	1	1	1	0	0	0	1	1	0	0	0	2	1	30	0	0	0	6	1	30	3	4	1	2
2524	69	1	4	4	2	4	3	2	1	0	0	0	0	0	0	0	0	0	0	0	0	0	0	0	0	0	0	0	0	0		1	0	0	0	0	7	1	0	5	3	1	4
2525	69	2	3	4	2	1	3	2	0	0	0	0	0	1	0	0	0	0	0	1	1	0	0	0	1	0	0	0	0	0	0	0	0	0	0	0	3	0	0	3	3	2	2
2529	71	2	1	4	1	1	1	1	0	0	0	0	0	1	0	0	0	0	0	0	0	0	0	0	1	0	0	0	0	0		0	0		0	0		2	0	2	3	2	3
2530	66	1	2	2	1	1	2	3	1	0	0	0	1	1	0	0	1	1	1	0	1	0	1	0	1	0	0	0	0	0	0	0	0	0	0	0	5	0	45	4	2	2	2
2531	71	1	2	4	2	2	2	1	1	0	1	0	0	0	0	0	0	0	0	0	0	1	0	0	0	0	0	0	0	0	0	0	0	0	0	0	7	1	0	2	3	2	3
2532	67	2	1	4	2	2	1	1	1	0	0	0	0	0	0	0	0	0	0	0	0	0	0	0	0	0	0	0	0	0	0	0	0	0	0	0	7	2	0	1	2	2	3
2533	89	2	1	3	2	1	1	2	0	0	0	0	0	1	1	1	0	1	0	1	1	1	0	0	1	1	0	1	0	1		0	0		0	0		0	0	2	2	1	2
2534	84	2	5	1	2	1	2	3	1	0	1	0	1	1	1	1	1	1	1	1	0	0	1	1	1	1	1	0	0	0		0	0		0	0	1	0	0	0	5	2	1
2535	88	1	5	0	2	0	2	3	0	0	0	0	1	1	0	0	1	0	1	0	1	1	1	0	1	0	0	0	0	1		0	0		0	0	1	0	35	5	3	2	2
2536	72	2	2	4	2	1	1	1	1	0	0	0	0	0	0	0	0	0	0	0	0	0	0	0	0	0	0	0	0	0	1	2	0	0	0	0	1	0	0	1	1	2	4
2537	74	1	2	4	1	3	2	1	0	0	0	0	0	0	0	0	0	0	0	0	0	0	0	0	0	0	0	0	0	0	1	1	30	1	1	0	2	1	0	3	2	2	4
2538	76	1	2	2	2	1	1	2	1	0	0	0	0	1	1	1	0	0	0	0	1	1	0	0	1	0	0	0	0	0	0	0	0	0	0	0	0	0	0	3	2	2	3
2539	75	2	2	2	2	1	1	2	1	0	0	0	0	0	0	0	0	0	0	0	0	0	0	0	0	0	0	0	0	0	0	0	0	0	0	0	3	1	0	4	3	2	3
2542	66	2	3	4	1	1	1	1	1	0	0	0	0	0	0	0	0	0	0	1	0	1	0	0	0	1	0	0	0	0	0	0	0	3	1	0	0	0	0	3	1	2	3
2543	82	2	1	3	2	1	1	2	0	0	0	0	0	0	0	0	0	0	0	1	1	0	0	0	0	0	0	0	0	0	0	0	0		0	0	5	2	20	3	2	1	4
2545	70	1	2	4	2	2	2	3	0	1	0	0	0	1	0	0	0	1	0	1	1	1	0	0	1	1	0	0	0	1	0	0	0	0	0	0	7	3	0	2	3	2	2
2546	69	2	1	0	2	1	2	2	1	0	0	0	0	0	0	0	1	1	1	1	0	1	0	1		1	0	1	0	1	0	0	0	0	0	0	0	0	0	1	4	2	2
2547	66	1	2	4	2	2	2	2	0	0	0	0	0	0	0	0	0	0	0	0	0	0	0	0	0	0	0	0	0	0	2	1	0		0	0	3	0	30	5	3	1	2
2548	74	2	2	3	2	1	1	2	1	0	0	0	0	0	0	0	0	0	0	0	0	0	0	0	0	0	0	0	0	1	0	0	0	0	0	0	6	30	0	3	3	2	2
2550	86	1	1	4	2	2	2	2	1	1	0	0	0	0	0	1	0	0	0	0	1	0	0	0	0	0	0	0	0	0	7	0	15	5	0	15	7	0	15	2	3	2	4
2551	84	2	3	4	2	2	1	2	1	0	0	0	0	1	0	0	0	1	0	1	0	1	0	0	1	1	1	1	0	0	0	0	0	0	0	0	5	0	15	3	0	1	2
2552	89	1	1	3	2	4	2	2	0	0	1	0	0	0	0	0	0	0	0	1	1	0	0	0	0	0	0	0	0	0	0	0	0	0	0	0	6	1	0	5	5	1	3
2553	85	2	2	3	2	1	1	2	0	0	0	0	0	0	0	0	0	0	0	0	1	0	0	0		0	0	0	0	0	0	0	0	0	0	0	0	0	0	4	5	2	4
2554	65	1	2	4	1	3	3	2	0	0	0	0	0	0	0	0	0	0	0	0	0	0	0	0	0	0	0	0	0	0	1	1	0	1	1	0	2	1	0	4	1	2	3
2555	74	2	1	4	2	1	1	1	0	0	0	0	1	0	0	0	1	0	0	0	0	0	0	0	0	0	0	0	0	0		0	0		0	0	6	1	30	3	1	2	4
2556	80	2	1	2	2	1	1	2	0	0	0	0	0	1	0	0	0	0	0	0	1	0	0	0	1	0	0	0	0	0	0	0	0	0	0	0	0	0	0	3	2	1	3
2558	86	1	2	4	2	3	2	3	1	0	0	0	1	1	1	1	1	1	1	1	0	1	1	1	1	1	1	0	0	0	0	0	0	0	0	0	0	0	0	1	4	1	1
2562	66	2	1	4	2	1	1	2	1	0	0	0	0	0	0	0	0	1	0	0	0	0	0	0	1	0	0	0	0	0	0	0	0	0	0	0	7	0	30	1	0	2	2
2563	66	1	2	4	1	3	2	2	1	0	0	0	0	1	1	0	0	1	1	1	1	0	0	0	1	1	1	0	0	0	0	0	0	0	0	0	5	2	0	1	5	2	2
2565	71	2	1	3	2	1	1	1	1	0	0	0	0	0	0	0	0	1	0	1	0	0	0	0	1	1	0	0	1	0	0	0	0	0	0	0	7	0	40	5	3	1	3
2569	75	2	1	2	2	1	1	4	0	0	0	0	1	1	1	1	0	1	0	1	1	0	1	1	1	1	0	0	0	0		0	0		0	0		0	0	0	0	1	2
2570	66	1	2	4	2	2	2	3	0	1	0	0	1	0	0	0	0	1	1	1	0	0	1	0	1	0	0	0	0	0	0	0	0	0	0	0	2	0	30	4	2	2	2
2571	67	1	1	4	1	1	3	2	0	0	0	0	0	0	0	0	1	0	0	0	0	0	0	0	1	0	0	0	0	0	0	0	0	0	0	0	5	0	20	2	1	2	3
2572	83	1	1	4	2	3	2	2	1	0	0	0	0	1		0	0	0	0	0	0	0	0	0	0	0	1	0	0	1	0	0	0	0	0	0	0	0	0	2	2	1	3
2573	89	2	4	3	2	1	1	3	1	1	0	0	0	1	0	1	0	1	0	1	1	0	0	1	1	1	1	0	0	0	0	0	0	0	0	0	0	0	0	2	5	2	2
2574	80	1	2	4	2	3	2	2	1	0	0	0	0	1	1	0	0	1	1	1	0	1	0	0	1	1	0	0	0	0	0	0	0	0	0	0	0	0	0	5	3	1	2
2575	75	1	2	2	2	3	3	2	1	0	0	0	1	1	0	0	0	1	0	1	0	1	0	0	1	0	0	0	0	0	0	0	0	0	0	0	1	0	20	5	2	2	2
2576	71	2	2	2	1	1	1	2	0	0	0	0	0	0	0	0	0	0	0	0	0	1	0	0	0	0	0	1	0	0	0	0	0	0	0	0	0	0	0	2	3	2	3
2577	71	2	1	3	1	1	1	1	0	0	0	0	0	0	0	0	1	0	1	0	0	0	1	0	1	0	0	0	1	0		0	0		0	0	5	6	0	5	3	2	4
2578	72	2	1	4	1	1	1	2	0	0	0	0	1	1	1	0	1	1		1	1	1	1	1	1	1	0	1	0	1	7	4	0	7	4	0	7	4	0	1	1	1	1
2579	73	1	2	4	1	1	3	2	1	0	1	0	1	1	1	0	0	0	1	1	0	0	1	1	1	1	0	0	0	0		0	30	0	0	0	0	0	0	2	1	1	2
2580	68	2	1	1	2	1	1	2	0	0	1	0	0	0	0	0	0	0	0	0	0	0	0	0	0	0	0	0	0	0	0	0	0	1	0	0	4	0	0	5	5	1	3
2581	72	2	3	3	1	1	1	1	0	0	0	0	0	1	0	0	0	0	0	0	0	1	0	0	0	0	0	0	0	0	0	0	0	5	0	30	7	0	0	3	2	2	3
2582	71	2	1	3	0	1	1	0	0	0	0	0	0	0	0	0	0		0	1	1	1	0	0	1		0	0	0	0	0	0	0	0	0	0	2	0	15	2	5	2	3
2583	74	2	1	3	2	2	1	2	0	0	0	0	1	1	1	0	1	1	1	1	1	0	1	0	1	1	0	0	0	0	0	0	0	0	0	0	0	0	0	3	5	1	2
2584	80	1	1	2	2	1	2	1	1	1	0	0	1	1	1	1	1	1	0	0	0	1	0	0	1	1	0	0	0	0	5	1	0	0	0	0	7	1	0	4	4	2	2
2592	67	2	1	2	2	2	2	2	0	0	0	0	0	1	0	0	0	0	0	1	0	0	0	0	1	0	1	1	0	1	0	0	0	0	0	0	1	0	30	1	2	1	3
2593	66	1	2	2	1	3	2	2	1	0	0	0	0	0	0	0	0	0	0	1	0	0	0	0	0	0	1	1	0	1	0	0	0	0	0	0	5	5	0	2	3	1	3
2594	65	1	2	5	1	2	2	2	0	0	1	0	1	0	0	0	0	0	1	1	0	0	0	0	0	0	0	0	0	0	0	0	0	0	0	0	0	0	0	3	3	1	2
2595	73	1	2	3	2	2	1	2	1	0	0	1	1	1	1	1	0	1	1	1	0	0	0	0	0	0	1	1	0	0	0	0	0	0	0	0	2	0	30	3	5	1	3
2596	71	2	1	4	2	1	1	2	0	0	0	0	1	1	0	1	1	1	1	1	0	0	1	0	1	0	0	0	0	1	0	0	0	0	0	0	0	0	0	1	2	2	2
2597	68	2	2	1	2	2	3	2	0	0	0	0	0	1	1	1	0	1	1	0	1	1	1	1	1	1	0	0	1	0		0	0		0	0		0	0	0	2	1	2
2598	76	2	1	2	2	1	1	2	0	0	0	0	0	0	0	0	0	0	0	0	0	0	0		0	0	0	0	0	0	0	0	0	0	0	0	2	1	30	3	2	2	4
2599	79	1	2	2	2	1	2	2	0	0	0	0	0	0	0	0	0	0	0	0	0	0	0	0	0	0	0	0	0	0	2	4	0	0	0	0	0	0	0	4	2	2	4
2600	68	1	2	4	1	1	2	1	0	0	0	0	0	0	0	0	0	0	0	0	0	0	0	0	0	0	0	0	0	0	3	5	0	3	0	0	7	0	0	3	3	2	2
2601	66	1	5	3	2	1	3	3	0	0	0	0	0	1		0	0	0	0	1	0	0	1	0	1	0	1	0	1	0	0	0	0	0	0	0	0	0	0	1	2	2	2
2602	79	1	1	2	1	2	2	2	1	0	0	0	0	0	0	0	0	0	0	0	0	0	0	0	0	0	0	0	0	0	3	0	30	5	3	0	7	1	0	1	2	2	3
2603	68	2	3	2	1	1	1	3	1	0	1	0	0	0	0	0	0	0	0	0	0	1	0	0	1	0	0	0	0	1	0	0	0	0	0	0	7	5	0	3	1	1	2
2604	92	2	1	4	2	1	1	2	0	0	0	0	0	1	1	0		1	0	0	1	1	1	0	1	1	0		0	1		0	0	0	0	0	0	0	0	0	5	2	4
2605	77	2	1	4	2	1	1	2	1	0	0	0	0	0	0	0	0	0	0	0	0	0	0	0	0	0	0	0	0	0	0	0	0	0	0	0	7	5	0	3	3	2	2
2606	81	1	2	4	2	1	2	3	1	0	0	0	0	0	0	0	0	1	0	1	1	1	0	0	1	0	1	0	0	0	0	0	0	0	0	0	3	4	0	3	3	2	2
2609	79	2	1	3	2	1	1	2	1	0	0	0	0	1	0	0	0	0	0	0	0	0	0	0	0	0	0	0	0	0	0	0	0	0	0	0	4	0	30	3	3	2	3
2610	72	2	2	2	2	1	1	2	0	0	0	0	0	1	0	0	0	1	0	0	0	1	0	0	0	1	0	0	0	0	6	1	0	0	0	0	0	0	0	1	2	2	3
2611	74	1	2	2	1	3	1	1	1	0	0	0	0	0	0	0	0	1	0	0	0	0	0	0	0	0	0	0	0	0	4	1	0	0	0	0	4	1	0	1	2	2	3
2612	75	1	1	2	1	3	2	2	1	0	0	0	0	1	0	0	0	0	0	0	0	1	0	0	0	0	0	1	0	0	2	0	30	5	1	0	7	2	0	3	2	0	0
2613	69	2	1	2	1	2	1	1	0	0	0	0	0	0	0	0	0	0	0	1	1	0	0	0	0	0	0	0	0	0	0	0	0	0	0	0	0	0	0	2	2	2	2
2614	72	2	1	3	1	1	1	2	1	1	0	0	0	0	0	0	0	0	0	0	1	0	0	0	0	0	0	0	0	0	7	2	0	0	0	0	7	2	0	2	3	2	2
2615	67	2	1	1	1	1	2	1	0	0	0	0	0	0	1	0	0	0	0	1	0	0	0	1	0	0	0	0	0	0	7	0	45	0	0	0	7	0	40	5	5	2	2
2616	83	2	1	4	1	1	1	2	1	0	0	0	0	1	1	1	0		0		0	1	0	0	0	0	0	0	0	1	7	5	0		5	0	7	6	0	5	1	1	1
2617	74	2	5	3	2	4	3	2	0	0	0	0	1	0	0	0	0	1			0	1	0	0	0	0	0	0	0	0		0	0		0	0		0	0	2	2	1	2
2618	74	1	2	1	2	1	2	4	0	0	0	0	1	1	1	1	1	1	1	1	1	0	1	1	1	1	0	0	0	1	0	0	0	0	0	0	0	0	0	5	4	0	0
2619	78	2	1	3	2	1	1	1	0	0	0	0	0	0	0	0	0	0	0	0	0	0	0	0	0	0	0	0	0	0	0	0	0	0	0	0	5	0	30	0	2	2	2
2620	68	1	4	4	2	2	2	2	0	0	0	0	0	0	0	0	0	0	0	0	0	0	0	0	0	0	0	0	0	0	0	0	0	0	0	0	3	0	30	4	2	2	2
2621	66	2	4	4	2	1	1	2	1	0	0	0	0			0	0	0	0	0	0	0	0	0	0	0	0	0	0	0	2	1	0	1	1	0	2	0	30	2	3	2	3
2623	85	2	1	4	2	1	1	2	1	0	0	0	0	1		1	0	1		1	0	1	0	1	1	1	0	1	0	1		0	0		0	0		0	0	0	2	2	2
2624	86	1	5	4	2	2	2	1	1	1	0	0	0	1	0	0	0	0	0	0	1	0	0	0	0	0	0	1	0	0	0	0	0	0	0	0	0	0	0	0	0	1	4
2625	65	1	2	4	1	3	2	1	0	0	0	0	0	0	0	0	0	0	0	0	0	0	0	0	0	0	0	0	0	0	0	0	0	0	0	0	0	0	0	4	1	2	4
2626	79	2	2	5	1	1	1	1	0	0	0	0	0	1	1	1	0	0	0	1	1	0	1	1	1	1	1	0	0	0	0	0	0	0	0	0	0	0	0	2	5	1	2
2629	65	1	1	2	1	1	2	2	0	0	1	0	0	0	0	0	0	0	0	0	0	0	0	0	0	0	0	0	0	0	0	0	0	0	0	0	0	0	0	2	2	2	3
2630	65	2	2	2	2	1	1	1	0	0	1	0	0	0	0	0	0	0	0	0	0	0	0	0	0	0	0	0	0	0	0	0	0	0	0	0	7	0	30	2	2	1	3
2631	71	2	1	4	2	1	1	3	0	0	0	0	0	0	0	0	0	0	0	0	0	0	0	0	0	0	0	0	0	0	0	0	0	0	0	0	0	0	0	1	4	1	3
2632	72	1	1	4	2	3	2	1	1	0	0	0	0	1	0	0	0	0	0	0	0	1	0	0	0	0	0	0	0	0		0	0		0	0	6	0	50	1	4	1	4
2633	76	1	4	4	1	1	3	2	0	0	0	0	0	1	0	0	0	0	0	0	0	0	0	0	1	0	0	0	1	0		0	0		0	0	7	6	30	4	3	1	4
2634	67	2	3	4	2	1	1	2	0	0	0	0	0	1	1	1	1	1	0	1	1	0	0	1	1	1	0	0	0	0	0	0	0	0	0	0	0	0	0	1	5	1	2
2635	87	1	2	4	2	1	2	3	1	0	0	0	0	1	0	1	0	1	1	0	1	1	1	1	1	0	0	0	0	0	0	0	0	0	0	0	3	2	0	5	5	1	3
2636	79	2	2	4	2	1	1	2	1	0	0	0	0	0	0	0	0	1			1	0		1	1	1	0	0	0	0		0	0		0	0		0	0	2	0	1	2
2637	65	1	2	3	1	3	2	2	1	0	0	0	0	0	0	0	0	0	0	0	0	0	0	0	0	0	0	0	0	0	6	2	0		0	0	6	1	0	3	2	2	4
2639	77	2	1	0	2	2	1	2	1	0	0	0	0	0		0		1	0	1	0	1	0	0	1	1	1	0	0	0	0	0	0	0	0	0	2	0	30	1	3	1	2
2640	74	1	3	4	2	3	3	1	0	1	0	0	0	0	0	0	0	0	0	0	0	0	0	0	0	0	0	0	0	0	0	0	0	0	0	0	7	1	0	4	1	2	4
2641	73	2	3	4	2	1	2	3	1	0	1	1	1	1	1	0	1	1	1	0	0	1	0	1	1	1	1	0	0	1	0	0	0	0	0	0	7	0	30	2	4	2	1
2642	75	1	1	4	2	1	2	4	0	0	0	0	1	1	1	0	1	1	1	0	1	0	1	0	0	1	1	0	1	0	0	0	0	0	0	0	0	0	0	0	5	2	2
2643	71	2	1	4	2	1	1	2	1	0	0	0	1	0	0	0	1	1	0	0	0	0	1	0	1	1	1	0	0	0	0	0	0	0	0	0	0	0	0	1	5	2	1
2645	70	1	4	4	1	3	2	1	1	0	0	0	0	0	0	0	0	0	0	0	0	0	0	0	0	0	0	0	0	0	0	0	0	0	0	0	7	0	50	2	4	2	3
2646	70	2	3	4	1	2	1	3	1	1	0	0	0	1	0	0	0	1	0	0	0	0	0	0	0	1	0	0	0	0	0	0	0	1	0	15	7	0	40	5	1	2	2
2647	65	2	2	4	1	1	2	2	1	1	1	0	0	1	0	1	0	1	0	1	1	0	0	0	1	1	1	0	0	0	0	0	0	0	0	0	5	6	0	5	2	1	2
2648	71	1	1	4	2	1	2	1	1	0	0	0	0	1	0	0	0	0	0	0	0	0	0	0	0	0	0	0	0	0	0	0	0	0	0	0	3	5	0	1	5	1	4
2651	65	2	1	2	1	1	3	2	1	1	0	0	1	1	0	0	0	1	0	0	0	0	1	0	0	1	0	0	0	0	0	0	0	0	0	0	5	5	0	5	2	2	2
2653	67	1	2	2	1	1	2	2	1	1	0	0	0	0	0	0	0	0	0	0	0	1	0	0	1	1	0	0	0	0	5	1	0	0	0	0	5	1	0	5	2	1	2
2654	66	2	3	4	1	1	1	1	0	0	0	0	0	1	0	0	0	0	0	0	1	0	0	0	1	0	0	1	0	1	0	0	0	0	0	0	7	5	0	5	4	1	2
2655	66	1	2	4	2	1	3	2	0	0	1	0	0	1	0	0	1	0	0	0	0	1	0	0	0	0	0	0	0	1	0	0	0	0	0	0	7	0	30	3	2	2	1
2656	67	2	3	4	2	1	1	2	0	0	0	0		0		0				1	0	1		0		0	0	0	0	0		0	30		0	0		0	0	1	1	1	1
2657	72	1	2	4	1	2	1	2	0	0	0	0	1	1		1	0	1	1	0	0	1	1	1	1	1	1	0	0	1		0	0		0	0		0	0	0	0	2	3
2659	81	2	3	4	2	2	1	2	1	0	0	0	1	1	0	0	0	1	0	1	1	1	0	1	1	1	1	1	0	1	0	0	0	2	1	30	5	2	0	4	2	1	2
2661	88	2	0	0	0	0	0	0	0	0	0	0	0	0	1	1	0	1	1	0	1	1	1	0	0	0	1	0	0	0	0	0	0	0	0	0		1	0	4	3	2	2
2662	74	1	2	2	1	3	2	2	0	0	0	1	1	1	1	0	1	1	1	1	0	1	0	0	1	1	1	1	0	0	1	0	0	1	0	0	1	0	0	2	1	2	2
2663	79	2	2	3	2	2	1	1	1	1	1	0	0	0	0	0	0	0	0	0	1	1	0	0	1	0	0	0	0	1	0	0	0	0	0	0	0	0	0	1	3	1	2
2664	77	1	0	0	0	0	0	0	0	0	0	0	1	1	1	1	1	1	1	1	1	1	1	1	1	1	1	1	0	0	0	0	0	0	0	0	0	0	0	1	1	2	1
2665	71	2	3	2	2	2	1	2	1	0	0	0	0	0	0	0	1	1	0	1	0	1	0	1	1	1	0	0	0	1	0	0	0	0	0	0	3	0	40	3	3	2	2
2666	65	1	4	1	1	1	3	2	0	0	0	0	1	1	1	0	0	1	1	1	0	0	1	1	1	1	1	0	0	0	1	6	0	1	4	0	1	3	0	5	5	1	2
2668	80	2	1	4	2	1	1	2	0	0	1	0	0	0	0	0	0	1	0	1	0	0	0	0	0	0	0	0	0	0	0	0	0		0	0	2	0	40	2	4	2	4
2669	67	1	2	4	2	4	2	2	0	0	0	0	0	0	0	0	1	0	0	1	1	0	0	0	0	0	0	0	1	0	0	0	0	0	0	0	0	0	0	1	1	2	3
2670	75	2	2	3	1	1	1	2	1	0	0	0	1	1	1	0	0	1	1	1	0	1			1	1	1	0	0	1	0	0	0		0	0	7	0	0	4	2	2	2
2671	68	2	3	4	2	1	1	2	0	0	0	0	0	1	0	0	0	1	0	1	0	1	0	0	1	0	1	1	0	0	0	0	0	0	0	0	3	0	15	2	5	2	3
2672	70	1	2	4	1	3	2	2	1	0	0	0	0	0	0	0	0	0	0	0	0	0	0	0	0	0	0	0	0	0	0	0	0	0	0	0	4	0	0	0	5	1	3
2673	75	2	1	2	2	1	1	3	1	1	0	0	0	1	1	1	0	0	0	1	0	1	0		1	1	0	0	0	0	0	0	0	0	0	0	5	0	40	1	2	2	2
2674	77	1	2	2	2	1	2	4	0	1	0	0	1	1	1	1	1	1	1	1	1	1	1	1	1	1	1	0	1	0	0	0	0	0	0	0	30	0	0	3	2	2	2
[truncated: 3,329 more rows]
